# Supplementary material for: Repertoire comparison of the B-cell receptor-encoding loci in humans and rhesus macaques by next-generation sequencing
Source: Clin Transl Immunology. 2016 Jul 22;5(7):e93–. doi: 10.1038/cti.2016.42 (PMC4973324; doi:10.1038/cti.2016.42)
Supplement: Supplementary Information [file cti201642x2.xls]

## Sheet: A. Heavy-chain segments
Note: the values in brackets represent the closest BLAST hit when there is no alternative (i.e. when the sequence is not found in GenBank)
references:		ᵃ King's College London	http://www.kcl.ac.uk/immunobiology/Mac_ig/
		ᵇ Sundling et al. (refs. 22786681 and 22989932)	http://www.ncbi.nlm.nih.gov/pubmed/?term=22786681+OR+22989932
		ᶜ IMGT	http://www.imgt.org/genedb/resultPage.action?model.gene.id.species=Macaca+mulatta&model.molComponent=IG&model.geneTypeLike=any&model.allele.fcode=any&model.cloneName=&model.locusLike=IGH&model.mainLocusLike=any&model.cosLocusLike=any&model.groupLike=any&model.subgroup=-1&model.geneLike=&model.selection=any
		ᵈ Francica et al. (ref. 25858157)	http://www.ncbi.nlm.nih.gov/pubmed/?term=25858157
designation	accession (GI number)	other nomenclature	DESIGNATION	CLOSEST HUMAN HOMOLOG	Sequence identity (%)	sequence
IGHV1-Ka	28565069, 28565067, 28565061, 28565059	IGHV1aᵃ, IGHV1bᵃ, IGHV1eᵃ, IGHV1fᵃ	IGHV1-Ka	IGHV1-24*01	94.81	GAGGTCCAGCTGGTGCAGTCTGGGGCTGAGGTGAAGAAGCCTGGGGCCTCAGTGAAAATCTCCTGCAAGGCTTCCGGATACACCTTCACCGAATTATCCATGCACTGGGTGCGACAGGCCCCTGGAAAAGGGCTTGAGTGGATGGGAGGTGTTGATCCTGTATATGGTGAAATAATACACGCAGAGAAGTTCCAGGGCAGAGTCACCATGACCGAGGACACGTCTACAGACACAGCCTACATGGAGCTGAGCAGCCTGAGATCTGAGGACACGGCCGTGTATTACTGTGCGAGA
IGHV1-Kc	28565063	IGHV1cᵃ, VH1.59ᵇ	IGHV1-Kc	IGHV1-24*01	95.5	GAGGTCCAGCTGGTGCAGTCTGGGGCTGAAGTGAAGAAGCCTGGGGCCTCAGTGAAGGTCTCCTGCAAGGTTTCCGGATACACCTTCACCGAATTATCCATGCACTGGGTGCGACAGGCCCCTGGAAAAGGGCTTGAGTGGATGGGAGGTGTTGATCCTGTATATGGTGAAATAATACACGCAGAGAAGTTCCAGGGCAGAGTCACCATGACCGAGGACACGTCTACAGACACAGCCTACATGGAGCTGAGCAGCCTGAGATCTGAGGACACGGCCGTGTATTACTGTGCGAGA
IGHV1-Kd	28565065	IGHV1dᵃ	IGHV1-Kd	IGHV1-24*01	94.12	GAGGTCCAGCTGGTGCAGTCTGGGGCTGAGGTGAAGAAGCCTGGGGCCTCAGTGAAAATCTCCTGCAAGGCTTCCGGATACACCTTCACCGAATTATCCATGCACTGGGTGCGAAAGGCCCCTGGAAAAGGGCTTGAGTGGATGGGAGGTGTTGATCCTGTATATGGTGAAATAATACACGCAGAGAAGTTCCAGGGCAGAGTCACCATGACCGAGGACACGTCTACAGACACAGCCTACATGGAGCTGAGCAGCCTGAGATCTGAGGACACGGCCGGTATTACTGTGCGAGA
IGHV1-Kg	28565075, 28565073, 28565071	IGHV1gᵃ, IGHV1hᵃ, IGHV1iᵃ	IGHV1-Kg	IGHV1-f*01	94.22	GAGGTCCAGCTGGTACAGTCTGGGGCTGAGGTGAAGAAGCCTGGGGCCTCCGTGAAAATCTCCTGCAAGGCTTCTGGATACACCTTCACCGACTACTACCTGCACTGGGTGCGACAGGCTCCTGGAAAAGGGCTTGAGTGGATGGGACGTGTTGATCCTGAAGATGGTGAAGCAGACTACGCACAGAAGTTCCAGGACAGAGTCACCATCACCAGGGACACGTCTACAGACACAGCCTACATGGAGCTGAGCAGCCTGAGATCTGAGGACACGGCCGTGTATTACTGTGCAACA
IGHV1-Kj	28565077	IGHV1jᵃ	IGHV1-Kj	IGHV1-f*01	94.22	GAGGTCCAGCTGGTACAGTCTGGGGCTGAGGTGAAGAAGCCTGGGGCCTCCGTGAAAATCTCCTGCAAGGCTTCTGGATACACCTTCACCGACTACTACCTGCACTGGGTGCGACAGGCTCCTGGAAAAGGGCTTGAGTGGATGGGACGTGTTGATCCTGAATATGGTGAAACAGACTACGCACAGAAGTTCCAGGACAGAGTCACCATCACCAGGGACACGTCTACAGACACAGCCTACATGGAGCTGAGCAGCCTGAGATCTGAGGACACGGCCGTGTATTACTGTGCAACA
IGHV1-Kk	28565079	IGHV1kᵃ	IGHV1-Kk	IGHV1-f*01	94.22	GAGGTCCAGCTGGTACAGTCTGGGGCTGAGGTGAAGAAGCCTGGGGCCTCCGTGAAAATCTCCTGCAAGGCTTCTGGATACACCTTCACCGACTACTACCTGCACTGGGTGCGACAGGCTCCTGGAAAAGGACTTGAGTGGATGGGACGTGTTGATCCTGAAGATGGTGAAGCAGACTACGCACAGAAGTTCCAGGACAGAGTCACCATCACCGCGGACACGTCTACAGACACAGCCTACATGGAGCTGAGCAGCCTGAGATCTGAGGACACGGCCATGTATTACTGTGCAACA
IGHV1-Kl	28565081	IGHV1lᵃ, VH1.23ᵇ	IGHV1-Kl	IGHV1-2*02	92.52	CAGGTGCAGCTGGTGCAGTCTGGGGCTGAGGTGAAGAAGCCTGGGTCCTCAGTGAAGGTATCCTGCAAGGCTTCCGGATACACCTTCACTGACTACTACATGCACTGGGTGCGACAGGCCCCTCGACAAGGGCTTGAGTGGATGGGATGGATCAACCCTTACAATGGCAACACAAAGTATGCACAGAAGTTCCAGGGCAGAGTCACCATGACCAGAGACACATCGACGAGCACAGCCTACATGGAGCTGAGCAGCCTGAGATCTGAGGACACGGCCGTGTATTACTGTGCGAGA
IGHV1-Km	28565083	IGHV1mᵃ	IGHV1-Km	IGHV1-69*10	94.22	CAGGTCCAGCTGGTGCAGTCCGGGGCTGAGGTGAAGAAGCCTGGGGCCTCAGTGAAGCTCTCCTGCAAAGCTTCTGGATACACTTTCAGCATCTATGCCATCAGCTGGGTGCGACAGGCCCCTGGACAAGGGCTTGAGTGGATGGGAGGGATCATCCCTCTTGTTGGTATAACAAACTACGCAGAGAAGTTCCAGGGCAGAGTCACGATTACCGCGGACACGTCCACAAGCACAGCCTACATGGAGCTGAGCAGCCTGAGATCTGAGGACACGGCCGTGTATTACTGTGCGAGA
IGHV1-Kn	28565085	IGHV1nᵃ, VH1.36ᵇ	IGHV1-Kn	IGHV1-69*10	94.9	CAGGTCCAGCTGGTGCAGTCCGGGGCTGAGGTGAAGAAGCCTGGGGCCTCAGTGAAGGTTTCCTGCAAGGCTTCTGGATTCACCTTCGGCAGCTATGCTATCAGCTGGGTGCGACAGGCCCCTGGACAAGGGCTTGAGTGGATGGGAGTGATCATCCCTCTTGTTGGTATAACAAACTACGCAGAGAAGTTCCAGGGCAGAGTCACGATTACCGCGGACACGTCCACAAGCACAGCCTACATGGAGCTGAGCAGCCTGAGATCTGAGGACACGGCCGTGTATTACTGTGCGAGA
IGHV1-Ko	28565087	IGHV1oᵃ	IGHV1-Ko	IGHV1-18*04	88.44	CAGGTCCAGCTGGTGCAATCCGGGGCTGAGGTGAAGAAGCCTGGGGCCTCAGTGAAGCTCTCCTGCAAGGCTTCCGGTTATACTTTTACCAGCTACAGTATAAACTGGGTGAGACAGGCCCCTGGACAAGGCCTTGAGTGGATAGGACTGATCTCCCCTTACAATGGTAACAAAGGCTACGCACAGAACTTCCAGGGCAGAGTCACCATAACTACGGACACGTCCACGAGCACAGGCTACATGGAGCTGAGCAGCCTGAGATCTGAGGACACAGCCGTGTATTACTGTACGAGA
IGHV1-Kp	28565089	IGHV1pᵃ	IGHV1-Kp	IGHV1-8*02	88.19	CAGGTGCAGCTGGTGCAGTCTGGGGCTGAGATTAAGCAGCCTGGGGCCTCAGTGAAGCTCTCCTGCAAGGCTTCTGGATATACCTTCACTAGCTACTACATGCACTGGGTGAGACAGGCCCCTGGACAAGGCCTTGAGTGGATAGGACTGATCTCCCCTTACAATGGTAACAAAGGCTACGCACAGAACTTCCAGGGCAGAGTCACCATAACTACGGACACGTCCACGAGCACAGGCTACATGGAGCTGAGCAGCCTGAGATCTGAGGACACAGCCGTGTATTACTGTACAAGA
IGHV1-Kq	28565091	IGHV1qᵃ	IGHV1-Kq	IGHV1-46*01	90	CAGGAGCAGCTGGTGCAGTCTGGGGCTGAGGTGAAGAAGCCTGGGGCCTCAGTGAAGGTCTCCTGCAAAGCTTCTGGATACATTTTCACCAGTTATGTTATCAGCTGGCTGCGACAGGCCCCTGGACAAGGGTTTGAGTGGATGGGAGGAATCCACCCTGGTTATGGTAGCACAAGCTACGCACAGAAGTTCCAGGGCAGAGTCACGATTACCGCGGACATGTCCACGAGCACAGTCTACATGGAGCTGAGCAGTCTGAGATCTGAGGACATGGCCGTGTATTATTGTGCAACA
IGHV1-Kr	28565093	IGHV1rᵃ	IGHV1-Kr	IGHV1-46*01	90.34	CAGGAGCAGCTGGTGCAGTCTGGGGCTGAGGTGAAGAAGCCTGGGGCCTCAGTGAAGGTCTCCTGCAAAGCTTCTGGATACATTTTCACCAGTTATGTTATCAGCTGGCTGCGACAGGCCCCTGGACAAGGGTTTGAGTGGATGGGAGGAATCCACCCTGGTTATGGTAGCACAAGCTACGCACAGAAGTTCCAGGGCAGAGTCACGATTACCGCGGACATGTCCACGAGCACAGTCTACATGGAGCTGAGCAGTCTGAGATCTGAGGACATGGCCGTGTATTACTGTGC
IGHV1-Ks	28565095	IGHV1sᵃ	IGHV1-Ks	IGHV1-46*01	90.82	CAGGAGCAGCTGGTGCAGTCTGGGGCTGAGGTGAAGAAGCCTGGGGCCTCAGTGAAGGTCTCCTGCAAAGCTTCTGGATACATTTTCACCAGTTATGTTATCAGCTGGCTGCGACAGGCCCCTGGACAAGGGTTTGAGTGGATGGGAGGAATCCACCCTGGTTATGGTAGCACAAGCTACGCACAGAAGTTCCAGGGCAGAGTCACGATTACCGCGGACATGTCCACGAGCACAGTCTACATGGAGCTGAGCAGTCTGAGATCTGAGGACACGGCCGTGTATTACTGTGCGAGA
IGHV1-Korf1	90819466	IGHV1orf-1ᵃ	IGHV1-Korf1	IGHV1-69*10	94.56	CAGGTCCAGCTGGTGCAGTCCGGGGCTGAGGTGAAGAAGCCTGGGGCCTCAGTGAAGGTTTCCTGCAAGGCTTCTGGATTCACCTTCGGCAGCTATGCTATCAACTGGGTGCGACAGGCCCCTGGACAAGGGCTTGAGTGGATGGGAGTGATCATCCCTCTTGTTGGTATAACAAACTACGCAGAGAAGTTCCAGGGCAGAGTCACGATTACCGCGGACACGTCCACAAGCACAGCCTACATGGAGCTGAGCAGCCTGAGATCTGAGGACACGGCCGTGTATTACTGTGCGAGA
IGHV1-Korf2	90819468	IGHV1orf-2ᵃ	IGHV1-Korf2	IGHV1-8*02	91.03	CAGGTCCAGCTGGTGCAATCCGGGGCTGAGGTGAAGAAGCCTGGGGCCTCAGTGAAGCTCTCCTGCAAGGCTTCCGGTTATACTTTTACCAGCTACAGTATAAACTGGGTGAGACAGGCCCCTGGACAAGGACTTGAGTGGATGGGATGGATTAACCCTAGCAATGGTAATACAGGCTACGCACAGAAGTTCCAGGGCAGAGTCACCATGACCAGGGACACGTCCACGAGTACAGCCTACATGGAGCTGAGCAGCCTGAGATCTGAGGACACGGCCGTGTATTACTGTGCAAGA
IGHV1-Korf3	90819470	IGHV1orf-3ᵃ	IGHV1-Korf3	IGHV1-69*10	94.22	CAGGTCCAGCTGGTGCAGTCCGGGGCTGAGGTGAAGAAGCCTGGGGCCTCAGTGAAGCTCTCCTGCAAAGCTTCTGGATACACTTTCAGCATCTATGCCATCAGCTGGGTGCGACAGGCCCCTGGACAAGGGCTTGAGTGGATGGGAGGGATCATCCCTCTTGTTGGTATAACAAACTACGCACAGAAGTTCCAGGGCAGAGTCACGATTACCGCGGACACGTCCACAAGCACAGCCTACATGGAGCTGAGCAGCCTGAGATCTGAGGACACGGCCGTGTATTACTGCGCGAGA
IGHV1-Korf4	90819472	IGHV1orf-4ᵃ, VH1.16ᵇ, IGHV1-1ᶜ	IGHV1-Korf4	IGHV1-8*02	88.1	CAGGTGCAGCTGGTGCAGTCTGGGGCTGAGATTAAGCAGCCTGGGGCCTCAGTGAAGCTCTCCTGCAAGGCTTCTGGATATACCTTCACTAGCTACTACATGCACTGGGTGAGACAGGCCCCTGGACAAGGCCTTGAGTGGATAGGACTGATCTCCCCTTACAATGGTAACAAAGGCTACGCACAGAACTTCCAGGGCAGAGTCACCATAACTACGGACACGTCCACGAGCACAGGCTACATGGAGCTGAGCAGCCTGAGATCTGAGGACACAGCCGTGTATTACTGTACGAGA
IGHV1-Korf5	90819474	IGHV1orf-5ᵃ, VH1.53ᵇ	IGHV1-Korf5	IGHV1-f*01	95.24	GAGGTCCAGCTGGTGCAGTCTGGGGCTGAGGTGAAGAAGCCTGGGGCCTCCGTGAAAATCTCCTGCAAGGCTTCTGGATACACCTTCACCGACTACTACCTGCACTGGGTGCGACAGGCTCCTGGAAAAGGGCTTGAGTGGATGGGACGTGTTGATCCTGAAGATGGTGAAGCAATACACGCACAGAAGTTCCAGGACAGAGTCACCATCACCGCGGACACGTCTACAGACACAGCCTACATGGAGCTGAGCAGCCTGAGATCTGAGGACACGGCCGTGTATTACTGTGCAACA
IGHV2-Korf1	90819487	IGHV2orf-1ᵃ, VH2.25ᵇ	IGHV2-Korf1	IGHV2-70D*04	95.62	CAGGTGACCTTGAAGGAGTCTGGTCCTGCGCTGGTGAAACCCACACAGACCCTCACGCTGACCTGCACCTTCTCTGGGTTCTCACTCAGCACTAGTGGTATGGGTGTGGGCTGGATCCGTCAGCCCCCAGGGAAGGCCCTGGAATGGCTTGCAAGCATTTATTGGGATGATGATAAATACTACAGCACATCTCTGAAGAGCAGGCTCACCATCTCCAAGGACACCTCCAAAAACCAGGTGGTTCTAACAATGACCAACATGGACCCTGTGGACACAGCCACATATTACTGTGCACGG
IGHV2-Korf2	90819489	IGHV2orf-2ᵃ	IGHV2-Korf2	IGHV2-70D*04	94.95	CAGGTGACCTTGAAGGAGTCTGGTCCTGCGCTGGTGAAACCCACACAGACCCTCACGCTGACCTGCACCTTCTCTGGGTTCTCACTCAACACTAGTGGTATGGGTGTGGGCTGGATCCGTCAGCCCCCAGGGAAGGCCCTGGAATGGCTTGCAAGCATTTATTGGGATGATGATAAATACTACAGCACATCGCTGAAGAGCAGGCTCACCATCTCCAAGGACACCTCCAAAAACCAGGTGGTTCTAACAATGACCAACATGGACCCTGTGGACACAGCCACATATTACTGTGCACGG
IGHV2-Korf3	90819491	IGHV2orf-3ᵃ	IGHV2-Korf3	IGHV2-70D*14	95.3	CAGGTGACCTTGAAGGAGTCTGGTCCTGCGCTAGTGAAACCCACACAGACCCTCACGCTGACCTGCACCTTCTCTGGGTTCTCACTCAGCACTTCTGGAATGCGTGTGAGCTGGATCCGTCAGCCCCCAGGAAAGGCCCTGGAGTGGCTTGCACGCATTGATTGGGATGATGATAAATACTATAGCACATCTCTGAAGAGCAGACTCACCATCTCCAAGGACACCTCCAAGAACCAGGTTGTCCTTACAATGACCAACCATGGACCCTGTGGACACAGCCACATATTACTGTGCACGG
IGHV3-KSeq1	9587743	VH3Seq1ᵃ, VH3.5ᵇ, IGHV3-20ᶜ	IGHV3-KSeq1	IGHV3/OR15-7*03	94.22	GAGGTGCAGCTGGTGGAGTCTGGGGGAGGCTTGGTGCAGCCTGGGGGGTCCCTGAGACTCTCCTGTGCAGCCTCTGGATTCACCTTCAGTAACTACTACATGCACTGGGTCCGCCAGGCTCAAGGGAAAGGGCTAGAGTGGGTAGGTTTAATAAGAAACAAAGCTAACAGTTACACGACAGAATATGCTGCGGCTGTGAAAGGCAGATTCACCATCTCAAGAGATGATTCAAAGAACACGCTGTATCTGCAAATGAGCAGCCTGAAAACCGAGGACACAGCCCTGTATTACTGTACTA
IGHV3-KSeq2	9587745	VH3Seq2ᵃ	IGHV3-KSeq2	IGHV3/OR15-7*03	93.2	GAGGTGCAGCTGGTGGAGTCTGGGGGAGGCTTGGTGCAGCCTGTGGGGTCCCTGAGACTCTCCTGTGCAGCCTCTGGATTCACCTTCAGTAACTACTACATGCACTGGGTCCGCCAGGCTCAAGGGAAAGGGCTAGAGTGGGTAGGTTTAATAAGAAACAAAGCTAACAGTTACACCACAGAATATGCTGCGGCTGTGAAAGGCAGATTCACCATCTCAAGAGATGATTCAAAGAACACGCTGTATCTGCAAATGACCAGCCTGAAAACCGAGGACACAGCCCTGTATTACTGTACTA
IGHV3-KSeq3	9587747	VH3Seq3ᵃ	IGHV3-KSeq3	IGHV3-73*01	94	GAGGTGCAGCTGGTGGAGTCTGGGGGAGGCCTGGTCCAGCCTGGCGGGTCCCTGAGACCCTCCTGTGCAGCCTCTGGATTCACCTTCAGTAGTTCTGCTATGCACTGGGTCCGCCAGGCTTCTGGGAAAGGACTGGAGTGGGTTGGACGTATTAGAAGCAAATCTAACAATTACGCGACAGAATACGCCGCATCGGTGAAAGGCAGATTCACCATCTCCAGAGATGATTCAAAGAACACGGCGTATCTGCAAATGAACAGCCTGAAAACCGAGGACACGGCCGTGTATTACTGTGCTAGA
IGHV3-KSeq5	9587750	VH3Seq5ᵃ, IGHV3-12ᶜ, VH3.10ᵇ	IGHV3-KSeq5	IGHV3-49*04	92.33	GAGGTGCAGCTGGTGGAGTCCGGGGGAGGCTTGGTCCAGCCTGGCGGGTCCCTGAGACTCTCCTGTGCAGCCTCTGGATTCACCTTCAGTGATTATGCTATGGACTGGGTCCGCCAGGCTCCAGGAAAGGGGCTGGAGTGGGTGGGTTTCATTAGAAGCAAAGCTTATGGTGGGACAGCAGAATACGCCGCGTCTGTGAAAGGCAGATTCACCATCTCCAGAGATGATTCAAAGAACACGGCGTATCTGCAAATGAGCAGCCTGAAAACCGAGGACACGGCCGTGTATTACTGTACTAGA
IGHV3-KSeq6	9587752	VH3Seq6ᵃ	IGHV3-KSeq6	IGHV3-49*05	91.33	GAGGTGCAGCTGGTGGAGTCTGGGGGCGGCTTGGCAAAGCCTGGGGGGTCCCTGAGACTCTCCTGCGCAGCCTCCGGATTCACCTTCAGTGATTATGCTATGGACTGGGTCCGCCAGGCTCCAGGAAAGGGGCTGGAGTGGGTGGGTTTCATTAGAAGCAAAGCTTATGGTGGGACAGCAGAATACGCCGCGTTTGTGAAAGGCAGATTCACCATCTCCAGAGATGATTCAAAGAACACGGCGTATCTGCAAATGAGCAGCCTGAAAACCGAGGACACGGCCGTGTATTACTGTACTAGA
IGHV3-KSeq10	9587757	VH3Seq10ᵃ, IGHV3-10ᶜ, VH3.14ᵇ	IGHV3-KSeq10	IGHV3-25*04	87.72	GAGGTGCAGCTGGTGGAGTCTGGGGGAGGCTTGGTCCAGCCTGGCGGGTCCCTGAGACTCTCCTGTGCAGCCTCTGGATTCACCTTCAGTGACGACTACATGGAGTGGGTCCGCCAGGCTCCAGGAAAGGGGCTGGAGTGGGTTGGACAAATTAATCCTAATGGGGGTACCACATTCCTCATGGATTCCGTGAAGGGCCGATTCACCATCTCCAGAGACAACGCCAAGAACACGCTTTATCTGCAAATTAACAGCCTGAAAATAGAGGACACGGCCGTGTATTACTGTACTAGA
IGHV3-KSeq11	9587759	VH3Seq11ᵃ	IGHV3-KSeq11	IGHV3-48*01	92.52	GAGGTGCAGCTGGTGGAGTCTGGGGGAGGCTTGGTACAGCCTGGCCGGTCCCTGAGACCCTCCTGTGCAGCCTCTGGATTCACTTTCAGTAGCTATGGCATGCACTGGGTCCGCCAGGCTCCGGAAGAGGGGCTGGTGTGGGTTTCATACATTGGTAGTAGTACCATGTACTACGCAGACTCCGTGAAGGGCCGATTCACCATCTCCAGAGACAATGCCAAGAACTCGCTGTATCTGCAAATGAACAGCCTGAGAGCCGAGGACACGGCTGTGTATTACTGTGTGAGA
IGHV3-KSeq12	9587761	VH3Seq12ᵃ	IGHV3-KSeq12	IGHV3-21*03	90.97	GAGGTGCAGCTGGCGGAGTCTGGGGGAGGCTTGGTCCAGCCTGGGGGGTCCCTGAGACTCTCCTGTGCAGCCTCCGGATTCACCTTCAGTGGCTACGAAATGCACTGGGTCCGCCAGGCTCCAGGGAAGGGGCTGGAGTCCGTCTCAGTTATTGGTGGTGATAGTAGTTACACACACTACGCAGACTCTGTGAAGGGCCGATTCACCATCTCCAGAGACAACGCCAAGAACTCGCTGTCTCTGCAAATGAACAGCCTGAGAGCCGAGGACACAGCCATGTATTACTGT
IGHV3-KSeq13	9587763	VH3Seq13ᵃ, VH3.58ᵇ	IGHV3-KSeq13	IGHV3-23*04	91.38	GAGGTGCAGCTGGTGGAGTCTGGGGGCGGCTTGGCAAAGCCTGGGGGGTCCCTGAGACTCTCCTGTGCAGCCTCTGGATTCACCTTCAGTAGCTACTGGATGAATTGGGTCCGCCAGACTCCAGGGAAGGGGCTGGAGTGGATCTCAGCTATTAATAGTGGTGGGGGTAGCACATACTACGCAGACTCCGTGAAGGGCCGATTCACCATCTCCAGAGACAACTCAAAGAACACGCTCTCCCTGCAAATGAACAGCCTGAGAGCTGAGGACACGGCCGTGTATTACTGTGCTAAA
IGHV3-KSeq14	9587765	VH3Seq14ᵃ	IGHV3-KSeq14	IGHV3-23*04	91.38	GAGGTGCAGCTGGTGGAGTCTGGGGGCGGCTTGGCAAAGCCTGGGGGGTCCCTGAGACTCTCCTGTGCAGCCTCTGGATTCACCTTCAGTAGCTACTGGATGAATTGGGTCCGCCAGACTCCAGGGAAGGGGCTGGAGTGGATCTCAGCTATTAATAGTGGTGGGGGTAGCACATACTACGCAGACTCCGTGAAGGGCCGATTCACCATCTCCAGAGACAACTCAAAGAACACGCTCTCCCTGCAAATGAACAGCCTGAGAGCGGAGGACACGGCCGTGTATTACTGTGCTAAA
IGHV3-KSeq16	9587768	VH3Seq16ᵃ	IGHV3-KSeq16	IGHV3-11*04	89.76	GAGGTGCAGCTGGTGGAGTCTGGGGGCGGCTTGGCAAAGCCTGGGGGGTCCTTGAGACTCTCCTGCGCAGCCTCCGGATTCACCTTCAGTGACTACTACATGGACTGGGTCCGCCAGGCTCCAGGGAAGGGGCTGGAGTGGGTCTCACGTATTAGTAATGGTGGTGGTAGCACATGGTACGCAGACTCCGTGAAGGGCAGATTCACCATCTCCAGAGAGAACGCCAAGAACACACTGTATCTTCAAATGGACAGCCTGAGAGCTGAGGACACGGCTGTCTATTACTGTGCGAGA
IGHV3-KSeq17	9587770	VH3Seq17ᵃ	IGHV3-KSeq17	IGHV3-11*04	90.1	GAGGTGCAGCTGGTGGAGTCTGGGGGCGGCTTGGCAAAGCCTGGGGGGTCCCTGAGACTCTCCTGCGCAGCCTCCGGATTCACCTTCAGTGACTACTACATGGACTGGGTCCGCCAGGCTCCAGGGAAGGGGCTGGAGTGGGTCTCACGTATTAGTAATGGTGGTGGTAGCACATGGTACGCAGACTCCGTGAAGGGCAGATTCACCATCTCCAGAGAGAACGCCAAGAACACACTGTATCTTCAAATGGACAGCCTGAGAGCTGAGGACACGGCTGTCTATTACTGTGCGAGA
IGHV3-KSeq18	9587772	VH3Seq18ᵃ, IGHV3-9ᶜ, VH3.15ᵇ	IGHV3-KSeq18	IGHV3-11*04	90.38	GAGGTGCAGCTGGTGGAGTCTGGGGGCGGCTTGGCAAAGCCTGGGGGGTCCCTGAGACTCTCCTGCGCAGCCTCCGGATTCACCTTCAGTGACTACTACATGGACTGGGTCCGCCAGGCTCCAGGGAAGGGGCTGGAGTGGGTCTCACGTATTAGTAATGGTGGTGGTAGCACATGGTACGCAGACTCCGTGAAGGGCAGATTCACCATCTCCAGAGAGAACGCCAAGAACACACTGTATCTTCAAATGAACAGCCTGAGAGCTGAGGACACGGCTGTCTATTACTGTGCGAAA
IGHV3-KSeq19	9587774	VH3Seq19ᵃ	IGHV3-KSeq19	IGHV3-11*01	90.44	GAGGTGCAGCTGGTGGAGTCTGGGGGCGGCTTGGCAAAGCCTGGGGGGTCCCTGAGACTCTCCTGCGCAGCCTCTGGATTCACCTTCAGTGACTACTACATGCACTGGGTCCGCCAGGCTTCAGGGAAGGGGCTGGAGTGGGTCTCACGTATTAGTAATGGTGGTGGTAGCACATGGTACGCAGACTCCGTGAAGGGCAGATTCACCATCTCCAGAGAGAACGCCAAGAACACACTGTATCTTCAAATGGACAGCCTGAGAGCTGAGGACACGGCCGTGTATTACTGTGCGAGA
IGHV3-KSeq20	9587776	VH3Seq20ᵃ	IGHV3-KSeq20	IGHV3-66*02	90.82	GAGGTGCAGCTGGTGGAGTCTGGGGGCGGCTTGGCAAAGCCTGGGGGGTCCCTGAGACTCTCCTGTGCAGCCTCTGGATTCAGCTTCAGTGACTACTACATGTACTGGGTCCGCCAGGCTCCAGGGAAGGGGCTGGAGTGGGTCTCAGGTATTAGTTATACTGGTGGTAGCACATACTATGCAGACTCCGTGAAGGGCAGATTCACCATCTTCAGAGAGAACGCCAAGAACACACTGTATCTTCAAATGGACAGCCTGAGAGCTGAGGACACGGCTGTCTATTACTGTTCGAGA
IGHV3-KSeq21	9587778	VH3Seq21ᵃ	IGHV3-KSeq21	IGHV3-66*02	91.5	GAGGTGCAGCTGGTGGAGTCTGGGGGCGGCTTGGCAAAGCCTGGGGGGTCCCTGAGACTCTCCTGTGCAGCCTCTGGATTCAGCTTCAGTGACTACTACATGTACTGGGTCCGCCAGGCTCCAGGGAAGGGGCTGGAGTGGGTCTCAGGTATTAGTTATACTGGTGGTAGCACATACTATGCAGACTCCGTGAAGGGCAGATTCACCATCTCCAGAGAGAACGCCAAGAACACACTGTATCTTCAAATGGACAGCCTGAGAGCTGAGGACACGGCTGTCTATTACTGTGCGAGA
IGHV3-KSeq22	9587780	VH3Seq22ᵃ	IGHV3-KSeq22	IGHV3-20*01	93.1	GAGGTGCAGTTGGTGGAGTCTGGGGGAGGCTTGGTACAGCCTGGGGGGTCCCTGAGACTCTCCTGTGCAGCCTCTGGATTCACCTTTGGTGATTATGGCATGAGCTGGGTCCGCCAGGCTCCAGGGAAGGGTCTGGAGTGGGTCTCTGGTATTAGTTGGAGTGGTGGTAGCACATACTATGCAGACTCCGTCAAGGGCCGATTCACCATCTCCAGAGACAACGCCAAGAACTCCCTGTATCTGCAAATGGGCAGCCTGAGAGCTGAGGACACCGCCTTGTATTACTGTGCAAAA
IGHV3-KSeq23	9587782	VH3Seq23ᵃ	IGHV3-KSeq23	IGHV3-43*02	94.22	GAAGTGCAGCTGGTGGAGTCTGGGGGAGGCGTGGTACAGCCTGGGGGGTCCCTGAGACTCTCGTGTGCAGCCTCTGGATTCACCTTTGATGATTACGCCATGCACTGGGTCCGCCAAGCTCCAGGGAAGGGTCTGGAGTGGGTCTCTGGTATTAGTTGGAGTGGTGGTAGCACATACTATGCAGACTCCGTCAAGGGCCGATTCACCATCTCCAGAGACAACGCCAAGAACTCCCTGTATCTGCAAATGGGCAGCCTGAGAGCTGAGGACACCGCCTTGTATTACTGTGCAAAA
IGHV3-KSeq24	9587784	VH3Seq24ᵃ	IGHV3-KSeq24	IGHV3-h*02	93.13	GAAGTGCAGTTGGTGGAGTCTGGGGGAGGCTTGGTACAGCCTGGGGGGTCCCTGAGACTCTCCTGTGCAGCCTCTGGATTCACCTTCAGTGACCACTACATGGACTGGGTCCGCCAGGCTCCAGGGAAGGGGCTGGAGTGGGTCTCAAGTATTAGTGGTAGCAGTAGTAGCACATACTACCCAGACTCTGTCAAGGGCCGATTCACCATCTCCAGAGACAACGCCAAGAACACGCTGTATCTGCAAATGAACAGCCCGAGAGCCGAGGACACAGCTGTCTATTACTGTGCGAGA
IGHV3-KSeq25	9587786	VH3Seq25ᵃ, VH3.52ᵇ	IGHV3-KSeq25	IGHV3-h*02	92.18	GAAGTGCAGTTGGTGGAGTCTGGGGGAGGCTTGGTACAGCCTGGGGGGTCCCTGAGACTCTCCTGTGCAGCCTCTGGATTCACCTTCAGTGACCACTACATGGACTGGGTCCGCCAGGCTCCAGGGAAGGGGCTGGAGTGGGTCTCAAGTATTAGCAGTGGTAGTGGTAGTACCACATTGTACCCAGACTCTGTCAAGGGCCGATTCACCATCTCCAGAGACAATGCCAAGAACACAGTGTATCTGCAAATGAACAGCCTGAGAGCCGAGGACACGGCTGTCTATTACTGTGCGAGA
IGHV3-KSeq26	9587788	VH3Seq26ᵃ	IGHV3-KSeq26	IGHV3-48*04	90.82	GAGGTGCAGCTGGTAGAGTCTGGGGGAGGCTTGGTCCAGCCTCCGGGGTCCCTGAGGCTCTCCTGTGCAACCTCTGGATTCACCTTCAGTAACTACTGGATGTTCTGGGTCCGCCAGGCTCCAGGGAAGGGGCTGGAGTGGGTCTCAAGTATTAGTGGTAGCAGTAGTAGCACATACTACCCAGACTCTGTCAAGGGCCGATTCACCATCTCCAGAGACAACGCCAAGAACACGCTGTATCTGCAAATGAACAGCCCGAGAGCCGAGGACACAGCTGTCTATTACTGTGCGAGA
IGHV3-Korf1	90819493	IGHV3orf-1ᵃ	IGHV3-Korf1	IGHV3-20*01	93.47	GAAGTGCAGCTGGTGGAGTCTGGGGGAGGCCTGGTACAGCCTGGGGGGTCCCTGAGACTCTCGTGTGCAGCCTCTGGATTCACCTTTGATGATTATGCCATGGGCTGGGTCCGCCAAGCTCCAGGGAAGGGTCTGGAGTGGGTCTCTGGTATTAGCTGGAGTGGGGGTAGCACAGGCTATGCAGACTCCGTCAAGGGCCGATTCACCATCTCCAGAGACAACGCCAAGAACTCCCTGTATCTGCAAATGGACAGGCTGAGAGCTGAGGACACCGCCTTGTATTACTGTGCGAGA
IGHV3-Korf2	90819495	IGHV3orf-2ᵃ	IGHV3-Korf2	IGHV3-48*03	91.67	GAGGTGCAGCTAGTGGAGTCTGGGGGAGGCTTGGTCCAGCCTGGAGGGTCCCTGAGACTCTCCTGTGCAGCCTCTGGATTCACCTTCAGTAGTTACGACATGAGCTGGGTCCGCCAGGCTCTGGGAAAGGGACTGGAGTGGGTCTCATCCATTAGTAACACTGGTAAAACCATATACTACGCTGACTCCGTGAAGGGCCGATTCACCATCTCCAGAGACAACGCCAAGAACTCGCTGTCTCTGCAAATGAACAGCCTGAAAACCGAGGACACGGCCGTGTATTACTGTACTAGG
IGHV3-Korf3	90819497	IGHV3orf-3ᵃ	IGHV3-Korf3	IGHV3-49*04	92.67	GAGGTGCAGCTGGTGGAGTCCGGGGGAGGCTTGGTCCAGCCTGGCGGGTCCCTGAGACTCTCCTGTGCAGCCTCTGGATTCACCTTCAGTGATTATGCTATGGACTGGGTCCGCCAGGCTCCAGGAAAGGGGCTGGAGTGGGTAGGTTTCATTAGAAGCAAAGCTTATGGTGGGACAGCAGAATACGCCGCGTCTGTGAAAGGCAGATTCACCATCTCCAGAGATGATTCAAAGAACACGGCGTATCTGCAAATGAGCAGCCTGAAAACCGAGGACACGGCCGTGTATTACTGTACTAGA
IGHV3-Korf4	90819499	IGHV3orf-4ᵃ, VH3.45ᵇ	IGHV3-Korf4	IGHV3-52*01	92.18	GAGGTGCAGCTGGTGGAGTCTGGGGGAGGCTTGGTACAGCCTGGGGGGTCCCTGAGACTCTCCTGTACAGCCTCTGGATTCACCTTCAGTAGCACCAGGATAAACTGGATCCGACAGTCTCCAGGGAAGAGGCTGGAGTGGGTGGCCGACATAAAGTACGATGGAAGTGAGAAATACTATGTAGACTCTGTGAAGGGCCGATTCACTATCTCCAGAGACAATGCCAAGAACTCCCTCTATCTGCAAATGAACAGCCTGAGAGCTGAGGACACAGCCGTGTATTACTGTGTGAGA
IGHV3-Korf6	90819501	IGHV3orf-6ᵃ, VH3.55ᵇ	IGHV3-Korf6	IGHV3-66*02	87.46	GAGGTGCAGCGGGTGGAGTCTGGGGGAGGCTTGGTGCAACCTGGGGGGTCCCTGAGACTCTCCTGTGCAGCATCTGGATTCACCATCAGTAGCTCCTGGATGAACTGGGACTTCCAGGCTCCAGGAAAGGGGCTGGAGTGTGTCTCACATATTAGTAGTGGTGTTAGCACAGACTACCCAGATTCTATCAAGGGCCAATTCACCATCTCCAGAGACAATACCGAGACCATGCTGTATGTGCAAATGAACAGCCTGAGAGCTGAGGACATGGCTGTGAATTACTGTGCAAGA
IGHV3-Korf7	90819503	IGHV3orf-7ᵃ	IGHV3-Korf7	IGHV3-11*04	90.1	GAGGTGCAGCTGGTGGAGTCTGGGGGCGGCTTGGCAAAGCCTGGGGGGTCCCTGAGACTCTCCTGCGCAGCCTCCGGATTCACCTTCAGTGACTACTACATGCACTGGGTCCGCCAGGCTTCAGGGAAGGGGCTGGAGTGGGTCTCACGTATTAGTAATGGTGGTGGTAGCACATGGTACGCAGACTCCGTGAAGGGCAGATTCACCATCTCCAGAGAGAACGCCAAGAACACACTGTATCTTCAAATGAACAGCCTGAGAGCTGAGGACACGGCTGTCTATTACTGTGCGAGA
IGHV3-Korf8	90819505	IGHV3orf-8ᵃ, IGHV3-11ᶜ, VH3.13ᵇ	IGHV3-Korf8	IGHV3-66*02	88.77	GAGGTGCAGCTGGCGGAGTCTGGGGGAGGCTTGGTCCAGCCTGGGGGGTCCCTGAGACTCTCCTGTGCAGCCTCTGGATTCACCATTAGCAGCTACTGGATGAGCTGGGTCTGCCAGGCTCCGGGAAAGGGGCTGGAGTGGCTTTCAGACATTTATGGTAGTACCATGTACTACGGAGACTCTGTGAAGGGCCTATTCACCGTCTCCAGAGACAATGCCAAGAACTCGCTGTCTCTGCAAATGAACAGTCTGAGAGCCGAGGACACGGCCGTGTATTACTGTACTAGA
IGHV3-Korf9	90819507	IGHV3orf-9ᵃ, IGHV3-22ᶜ, VH3.2ᵇ	IGHV3-Korf9	IGHV3-66*02	90.75	GAGGTGCAGTTGGTGGAGTCTGGGGGAGGCTTGGTACAGCCTGGGGGCTCCCTGAGACTCTCTTGTACAGGCTCTGGATTCACCTTCAGTAGCTACTACATGTACTGGGTCCGCCAGGCTCCAGGGAAGGGGCTGGAGTGGGTCTCAGCTATTAATACTGGTGGGGGTAGCACATGGTACACAGACTCCGTGAAGGGCCGATTCACCATCTCCAAAGAGAACGCCAAGAACACACTGTATCTTCAAATGGACAGCCTGAGAGCTGAGGACACGGCTGTCTATTACTGTGCGA
IGHV3-Korf10	90819509	IGHV3orf-10ᵃ, VH3.31ᵇ	IGHV3-Korf10	IGHV3-21*04	91.84	GAGGTGCAGCTGGCGGAGTCTGGGGGAGGCTTGGTCCAGCCTGGGGGGTCCCTGAGACTCTCCTGTGCAGCCTCCGGATTCACCTTCAGTGGCTACGAAATGCACTGGGTCCGCCAGGCTCCAGGGAAGGGGCTGGAGTCCGTCTCAGTTATTGGTGGTGATAGTAGTTACACACACTACGCAGACTCTGTGAAGGGCCGATTCACCATCTCCAGAGACAACGCCAAGAACTCGCTGTCTCTGCAAATGAACAGCCTGAGAGCCGAGGACACGGCCGTGTATTACTGTGCGAGA
IGHV3-Korf11	90819511	IGHV3orf-11ᵃ	IGHV3-Korf11	IGHV3-71*01	89.19	GAGGTGCAGCTGGTGGCGTATGGGGGAGGCTTGGAACAGCCCGGGGGGTCCCTGAGACTCTCCTGTGGATTCACCTTCAGTGACCACTACATGAGCTGGGTCTGCCAGGCTCCAGGGAAGGGGCCGGAGTGGGTAGGTTTCATGAGAAACAAAGCTAATGGTGGAACAACAGAATACGCCACGTCTGTGAAAGGCAGATTCACTATCTCAAGAGCTGATTCCAAAAGCATGGCCAGTCTGCAAATGAGCAGCCTGAAAACCGAGGACACGGCCGTGTATTACTGTGCCAGA
IGHV3-Korf12	90819513	IGHV3orf-12ᵃ, VH3.56ᵇ	IGHV3-Korf12	IGHV3-48*04	91.84	GAGGTGCAGCTGGTAGAGTCTGGGGGAGGCTTAGTCCAGCCTGGCGGGTCCCTGAGACTCTCCTGTGCAACCTCTGGATTCACCTTCAGTAACTACTGGATGTACTGGTTCCGCCAGGCTCCAGGGAAGGGGCTGGAGTGGGTCTCAAGTATTAGTGGTAGCAGTAGTAACACATACTACCCAGACTCTGTCAAGGGCCGATTCACCATCTCCAGAGACAACGCCAAGAACACGCTGTATCTGCAAATGAACAGCCTGAGAGCCGAGGACACGGCTGTCTATTACTGTGCGAGA
IGHV3-Korf13	90819515	IGHV3orf-13ᵃ	IGHV3-Korf13	IGHV3-73*01	94.93	GAGGTGCAGCTGGTGGAGTCTGGGGGAGGCTTGGTCCAGCCTGGCGGGTCCCTGAGACCCTCCTGTGCAGCCTCTGGATTCACCTTCAGTAGTTCTGCTATGCACTGGGTCCGCCAGGCTTCTGGGAAAGGACTGGAGTGGGTTGGACGTATTAGAAGCAAATCTAACAATTACGCGACAGAATACGCCGCATCGGTGAAAGGCAGGTTCACCATCTCCAGAGATGATTCAAAGAACACGGCGTATCTGCAAATGAACAGCCTGAAAACCGAGGACACGGCCGTGTATTACTGTAC
IGHV3-Korf14	90819517	IGHV3orf-14ᵃ	IGHV3-Korf14	IGHV3-h*01	90.94	GAGGTGCAGCTGGTGGAGTCTGGGGGAGGCTTGGTACAGCCTGGGGGGTCCCTGAGACTCTCCTGTGCAGCCCCCGGATTCACCTCGGGTAACTCTGACTTGATCTGGATCCGCCAGGCTCCAGGGAAGGGTCTGGAGTGGGTCTCATACATTAGTAGTGGTGGTAGCATATACTACTCAGACTCTGTCAAGGGCCGATTCACCATCTCCAGAGACAACGCCAAGAACACGCTGTATCTGCAAATGAGCAGCCTGAGAGTGGAGGACACGGCCGTGTATTACTGTGCAAAA
IGHV3-Korf15	90819519	IGHV3orf-15ᵃ, VH3.42ᵇ	IGHV3-Korf15	IGHV3-71*01	91.27	GAGGCGCAGCTGATGGAAACTGGCGGAGGCTTGGTACAGCCTGGGGGGTCCCTGAGACTCTCCTGTGCAGACTCTGGATTCACCTTCAGTGACCACTACATGCAGTGGGTCCGCCAGGCTCCAGGGAAGGGGTTGGAGTGGGTAGGATTAATTAGAAACAAAGCTGATGGTGAGACAACAGACTATGCTGCATCTGTGAAAGGCAGATTCACCATCTCCAGAGATGATTCGAAAAGCATCACCTATCTGCAAATGAACAACCTGAAAACCGAGGACACGGCCGTGTATTACTGTGCGAG
IGHV3-Korf16	90819521	IGHV3orf-16ᵃ	IGHV3-Korf16	IGHV3-NL1*01	91.03	GAGGTGCAGCTGGTGGAGTCTGGGGGCGGCTTGGCAAAGCCTGGGGGGTCCCTGAGACTCTCCTGTGCAGCCTCTGGATTCACCTTCAGTAGCTACTGGATGCACTGGGTTCGCCAGGCACCAGGGAAGGGGCTGGAGTGGATCTCAGCTATTAATAGTGCTGGTAGTAGCACATACTATGCAGACTCCGTGAAGGGCAGATTCACCATCTCCAGAGAGAACGCCAAGAACACACTGTATCTTCAAATGGACGGCCTGAGAGCTGAGGACACGGCTGTCTATTACTGTGCGGGA
IGHV3-Korf17	90819523	IGHV3orf-17ᵃ, VH3.47ᵇ	IGHV3-Korf17	IGHV3-72*01	96	GAGGTGCAGCTGGTGGAGTCTGGGGGCGGCTTGGCACAGCCTGGGGGGTCCCTGAGACTCTCCTGTGCAGCCTCTGGATTCACCTTCAGTGACCACTACATGGACTGGGTCCGCCAGGCTCCAGGGAAGGGCCTGGAGTGGGTTAGCCGTATTAGAAACAAAGCTAACAGTTACACAACAGAATACGCCGCGTCTGTGAAAGGCAGATTCACCATCTCAAGGGATGATTCAAAGAACACACTGTATCTGCAAATGAGCAGCCTGAAAACCGAGGACACGGCTGTGTATTACTGTGCTAGA
IGHV3-Korf18	90819525	IGHV3orf-18ᵃ	IGHV3-Korf18	IGHV3-48*04	90.97	GAGGTGCAGCTGGTGGAGTCTGGGGGAGGCTTGGTCCAGCCTGGGGGGTCCCTGAGACTCTCCTGTGCAGCCTCTGGATTCACCTTTGGTGATTATGGCATGCACTGGGTCCGCCAGGCTCCGGGAAAGGGACTGGAGTGGGTCTCATCCATTAGTAACACTGGTAAAACCATATACTACGCTGACTCCGTGAAGGGCCGATTCACCGTCTCCAGAGACAACGCCAAGAACTCGCTGTCTCTGCAAATGAGCAGCCTGAGAGCCGAGGACACGGCCGTGTATTACTGTACTAGA
IGHV3-Korf19	297298812, 90819527	IGHV3orf-19ᵃ, VH3.44ᵇ	IGHV3-Korf19	IGHV3-33*01	93.52	GAGGTGCAGCTGGTGGAGTCTGGAGGAGGCTTGGTTCAGCCTGGGGGGTCCCTGAGACTCTCCTGTGCAGCCTCTGGATTCACCTTCAGTAGCTATGGCATGCACTGGGTCCGCCAGGCTCCAGGGAAGGGGCTGGAGTGGGTGGCAGTTATATGGTATGATGGAAGTAAGAAATACTACGCAGACTCTGTGAAGGACCGATTCACCATCTCCAGAGACAATTCCAAGAACATGCTATATCTTCAAATGAACAACCTGAAATTGGAGGACACGGCCGTGTATTACTGTGCGAGA
IGHV3-Korf20	90819529	IGHV3orf-20ᵃ, VH3.24ᵇ	IGHV3-Korf20	IGHV3-48*03	91.32	GAGGTGCAGCTAGTGGAGTCTGGGGGAGGCTTGGTCCAGCCTGGGGGGTCCCTGAGACTCTCCTGTGCAGCCTCTGGATTCACCTTCAGTAGTTACGACATGAGCTGGGTCCGCCAGGCTCTGGGAAAGGGACTGGAGTGGGTCTCATCCATTAGTAACACTGGTAAAACCATATACTACGCTGACTCCGTGAAGGGCCGATTCACCATCTCCAGAGACAACGCCAAGAACTCGCTGTCTCTGCAAATGAACAGCCTGAAAACCGAGGACACGGCCGTGTATTACTGTACTAGG
IGHV3-Korf21	90819531	IGHV3orf-21ᵃ, VH3.18ᵇ, IGHV3-6ᶜ	IGHV3-Korf21	IGHV3-71*01	93.2	GAGGTGCAGCTGGTGGAGTCTGGGGGAGGCTTGGTCCAGCCTGGGGGGTCCCTGAGACTCTCCTGTGCAGCCTCCGGATTCACCTTCAGTGACTACTACATGTACTGGGTCCGCCAGGCTCCAGGAAAGGGGCTGGAGTGGGTGGGTTTCATTAGAAGCAAAGCTTACGGTGGGACAGCAGAATACGCCGCGTCTGTGAAAGGCAGATTCACCATCTCCAGAGATGATTCCAAAAGCATCGCCTATCTGCAAATGAGCAGCCTGAAAACCGAGGACACGGCCGTGTATTACTGTACTAGG
IGHV4-K4	1575107	RHEV4-4ᵃ	IGHV4-K4	IGHV4-34*10	92.52	CAGGTGCAGCTGCAGGAGTCGGGCCCAGGACTGGTGAAGCCTTCGGAGACCCTGTCCCTCACCTGCGCTGTCTCTGGTGCCCCCATCAGTAGTTACTGGTGGAGCTGGATCCGCCAGCCCCCAGGGAAGGGACTGGAGTGGATTGGGGAGATCAATGGTAATAGTGGTAGCACCTACTACAACCCCTCCCTCAAGAGTCGAGTCACCATTTCAAAAGACGCGTCCAAGAACCAGTTCTCCCTGAAGCTGAGCTCTGTGACCGCCGCGGACACGGCCGTGTATTACTGTGCGAGA
IGHV4-K6	1575109	RHEV4-6ᵃ	IGHV4-K6	IGHV4-b*01	91.13	CAGCTGCAGCTGCAGGAGTCGGGCCCAGGACTGGTGAAGCCTTCCGAGACCCTGTCCCTCACCTGCGCTGTCTCAGGTGGCTCCATCAGCGGTGGTTATGGCTGGAGCTGGATCCGTCAGCCCCCAGGGAAGGGGCTGGAGTGGATTGGGCATATCTTTGGTAGTATTGGGAGCACCTACTACAACCCCTCCCTCAAGAGTCGAGTCACCATTTCAACAGACACACAAAGAACCAGTTCTCCCTGAAGCTGAGCTCTGTGACCGCCGCGGACACGGCCGTGTATTACTGTGCGAGA
IGHV4-K7	1575111	RHEV4-7ᵃ	IGHV4-K7	IGHV4-b*01	92.93	CAGGTGCAGCTGCAGGAGTCGGGCCCAGGACTGGTGAAGCCTTCGGAGACCCTGTCCCTCACCTGCGCTGTCTCTGGTTACTCCATCAGCAGTGGTTATGGCTGGAGCTGGATCCGCCAGCCCCCAGGGAAGGGGCTGGAGTGGATTGGGTATATCGGTGGTAGTAGTGGTAGCACCAACTACAACCCCTCCCTCAAGAGTCGAGTCACCATTTCAAAAGACACGTCCAAGAACCAGTTCTCCCTGAAGCTGAGCTCTGTGACCGCCGCGGACACGGCCGTGTATTACTGTGCGAGA
IGHV4-K9	1575113	RHEV4-9ᵃ	IGHV4-K9	IGHV4-b*01	92.26	CAGGTGCAGCTGCAGGAGTCGGGCCCAGGACTGGTGAAGCCTTCAGAGACCCTGTCCCTCACCTGCGCTGTCTCTGGAGGCTCTATCAGCGGTGGTTATGACTGGAGCTGGATCCGCCAGCCCCCAGGGAAGGGGCTGGAGTGGATTGGGTATATCTATGGTAGTAGTGGGAGCACCAACTACAACCCGTCCCTCAAGAATCGAGTCACCATTTCAAAAGACACGTCCAAGAACCAGTTCTCCCTGAAGCTGAGCTCTGTGACCGCCGCGGACACGGCCGTGTATTACTGTGCGAGA
IGHV4-K32	1575115	RHEV4-32ᵃ	IGHV4-K32	IGHV4-4*08	94.56	CAGGTGCAGCTGCAGGAGTCGGGCCCAGGACTGGTGAAGCCTTCGGAGACCCTGTCCCTCACCTGCGCTGTCTCTGGTTACTCCATCAGCAGTAACTACTGGAGCTGGATCCGCCAGCCCCCAGGGAAGGGACTGGAGTGGATTGGGTATATCTATGGTAGTAGTGGGAGCACCTACTACAACCCCTCCCTCAAGAGTCGAGTCACCATTTCAACAGACACGTCCAAGAACCAGTTCTCCCTGAAGCTGAGCTCTGTGACCGCCGCAGACACGGCCGTGTATTACTGTGCGAGA
IGHV4-K39	1575117	RHEV4-39ᵃ	IGHV4-K39	IGHV4-59*08	93.1	CAGCTGCAGCTGCAGGAGTCGGGCCCAGGACTGGTGAAGCCTTCGGAGACCCTGTCCCTCACCTGCGCTGTCTCTGGTGGCTCCATCAGCGGTTACTACTGGAGCTGGATCCGCCAGCCCCCAGGGAAGGGACTGGAGTGGATTGGGAATATTGATGGTAATATTGCGGGCACCAACTACAACCCCTCCCTCAAGAGTCGAGTCACCATTTCAAAAGACACGTCCAAGAATCAGTTCTCCCTGAAGCTGAGCTCTGTGACCGCCGCGGACACGGCCGTGTATTACTGTGCGAGA
IGHV4-K44	1575119	RHEV4-44ᵃ	IGHV4-K44	IGHV4-4*07	93.79	CAGCTGCAGCTGCAGGAGTCGGGCCCAGGACTGGTGAAGCCTTCCGAGACCCTGTCCCTCACCTGCGCTGTCTCTGGTGGCTCCATCAGCAGTAACTACTGGAGCTGGATCCGCCAGCCCCCAGGGAAGGGACTGGAGTGGATTGGACGTATCTATGGTAGTAGTGGGAGCACCAGCTACAACCCCTCCCTCACGAGTCGAGTCACCATTTCAACAGACACGTCCAAGAACCAGTTCTCCCTGAAGCTGAGCTCTGTGACCGCCGCGGACACGGCCGTGTATTACTGTGCGAGA
IGHV4-Korf1	90819559	IGHV4orf-1ᵃ	IGHV4-Korf1	IGHV4-39*07	93.58	CAGGTGCAGCTGCAGGAGTCGGGCCCTGGACTGGTGAAGCCTTCAGAGACCCTGTCCCTCACCTGCGCTGTCTCTGGTGGCTCCATCAGCGGTGGTTACTACTACTGGAGCTGGATCCGCCAGCCCCCAGGGAAGGGGCTGGAGTGGATTGGGGGTATCTATAGTAGTAGTGGGAATACCTACTACAACCCCTCCCTCAAGAGTCGAGTCACCATTTCAAGAGACACGTCCAAGAACCAGTTCTCCCTGAAGCTGAGCTCTGTGACCGCCGCGGACACGGCCGTGTATTACTGTGCGAGA
IGHV4-Korf2	90819561	IGHV4orf-2ᵃ	IGHV4-Korf2	IGHV4-b*01	93.6	CAGGTGCAGCTGCAGGAGTCGGGCCCAGGAGTGGTGAAGCCTTCGGAGACCCTGTCCCTCACCTGCGCTGTCTCTGGTGGCTCCATCAGCGGTGGTTACTACTGGAGCTGGATCCGCCAGCCCCCAGGGAAGGGGCTGGAGTGGATTGGGGGTATCTATAGTAATAGTGAGAGTACCAACTACAACCCCTCCCTCAAGAGTCGAGTCACCATTTCAAAAGACACGTCCAAGAACCAGTTCTCCCTGAAGCTGAGCTCTGTGACCGCCGCGGACACGGCCGTGTATTACTGTGCGAGA
IGHV4-Korf3	90819563, 297298793	IGHV4orf-3ᵃ, VH4.28ᵇ	IGHV4-Korf3	IGHV4-61*08	94.61	CAGGTGCAGCTGCAGGAGTCGGGCCCAGGACTGGTGAAGCCTTCGGAGACCCTGTCCCTCACCTGCGCTGTCTCTGGTGGCTCCATCAGCAGTGGTTACTACTACTGGAGCTGGATCCGCCAGCCCCCAGGGAAGGGACTGGAGTGGATTGGGTACATCACTTATAGTGGGAGCACCAGCTACAACCCGTCCCTCAAGAGTCGAGTCACCATTTCAAGAGACACGTCCAAGAACCAGTTCTCCCTGAAGCTGAGCTCTGTGACCGCCGCGGACACGGCCGTGTATTACTGTGCGAGA
IGHV4-Korf4	544525029, 297298797, 90819565	IGHV4orf-4ᵃ, VH4.34ᵇ	IGHV4-Korf4	IGHV4-b*01	93.94	CAGGTGCAGCTGCAGGAGTCGGGCCCAGGACTGGTGAAGCCTTCGGAGACCCTGTCCCTCACCTGCGCTGTCTCTGGTTACTCCATCAGCAGTGGTTACTACTGGGGCTGGATCCGTCAGCCCCCAGGGAAGGGACTGGAGTATATTGGGTATATCAGTGGTAGTAGTGGGAGCACCTACTACAACCCCTCCCTCAAGAGTCGAGTCACCATTTCAAAAGACACGTCCAAGAACCAGTTCTCCCTGAAGCTGAGCTCTGTGACCGCCGCGGACACGGCCGTGTATTACTGTGCGAGA
IGHV4-Korf5	90819567	IGHV4orf-5ᵃ	IGHV4-Korf5	IGHV4-39*07	91.22	CAGGTGCAGCTGCAGGAGTCGGGCCCAGGACTGGTGAAGCCTTCGGAGACCCTGTCCCTCACCTGCGCTGTCTCTGGTGGCTCCTCAGGCGATTACTACTACTGGAACTGGATCCGCCAACCCCCAGGGAAGGGGCTGGAGTGGATTGGGAATATCGGTGGTAATAGTGCGAGCACCTACTACAACCCCTCCCTCAAGAGTCGAGTCACCATTTCAAAAGACACGTCCAACAACCAGTTCTTCCTGAAGCTGAGCTCTGTGACCGCCGCGGACACCGCCGTGTATTACTGTGCGAGA
IGHV5-Ka	28565109, 28565107	IGHV5aᵃ	IGHV5-Ka	IGHV5-51*01	95.89	GAGGTGCAGCTGGTGCAGTCTGGAGCAGAGGTGAAAAGGCCCGGGGAGTCTCTGAAGATCTCCTGTAAGACTTCTGGATACAGCTTTACCAGCTACTGGATCAGCTGGGTGCGCCAGATGCCCGGGAAAGGCCTGGAGTGGATGGGGGCGATTGATCCTAGTGATTCTGATACCAGATACAGCCCGTCCTTCCAAGGCCAGGTCACCATCTCAGCCGACAAGTCCATCAGCACCGCCTACCTGCAGTGGAGCAGCCTGAAGGCCTCGGACACCGCCACGTATTACTGTGCGA
IGHV5-Korf1	297298747, 90819572	IGHV5orf-1ᵃ, VH5.7ᵇ, IGHV5-2ᶜ	IGHV5-Korf1	IGHV5-51*01	95.21	GAGGTGCAGCTGGTGCAGTCTGGAGCAGAGGTGAAAAGGCCCGGGGAGTCTCTGAAGATCTCCTGTAAGACTTCTGGATACAGCTTTACCAGCTACTGGATCAGCTGGGTGCGCCAGATGCCCGGAAAAGGCCTGGAGTGGATGGGGGCGATTGATCCTAGTGATTCTGATACCAGATACAGCCCGTCCTTCCAAGGCCAGGTCACCATCTCAGCCGACAAGTCCATCAGCACCGCCTACCTGCAGTGGAGCAGCCTGAAGGCCTCGGACACCGCCACGTATTACTGCGCGA
IGHV5-Korf2	90819574	IGHV5orf-2ᵃ, VH5.46ᵇ	IGHV5-Korf2	IGHV5-51*01	95.21	GAGGTGCAGCTGGTGCAGTCTGGAGCAGAGGTGAAAAGGCCCGGGGAGTCTCTGAAGATCTCCTGTAAGACTTCTGGATACAGCTTTACCAGCAGCTGGATCAGCTGGGTGCGCCAGATGCCCGGGAAAGGCCTGGAGTGGATGGGGAGCATCTATCCTGGTGATTCTGATACCAAATACAACCCGTCCTTCCAAGGCCACGTCACTATCTCAGCCGACAAGTCCATCAGCACCACCTACCTGCAGTGGAGCAGCCTGAAGGCCTCGGACACCGCCACGTATTACTGTGCGA
IGHV6-Korf1	90819576	IGHV6orf-1ᵃ, IGHV6-1ᶜ,VH6.1ᵇ	IGHV6-Korf1	IGHV6-1*01	95.38	CAGGTGCAGCTGCAGGAGTCAGGTCCAGGACTGGTGAAGCCCTCACAGACCCTGTCACTCACCTGTGCCATCTCCGGGGACAGTGTCTCTAGCAACAGTGCTACTTGGAACTGGATCAGGCAGTCGCCATCGAGAGGCCTTGAGTGGCTGGGAAGGACATACTACAGGTCCAAGTGGTATAATGATTATGCACAATCTGTGCAAAATCGAATAAGCATCAACCCAGACACATCCAAGAACCAGTTCTCCCTGCAGCTGAACTCTGTGACCCCCGAGGACATGGCCGTGTATTACTGTGCAAGA
IGHV7-Ka	28565103, 28565095, 354995026, 354995142, 354995142, 9587774	IGHV7aᵃ, VH7.21ᵇ	IGHV7-Ka	IGHV7-4-1*04	93.2	CAGGTGCAGCTGGTGCAGTCTGGGGCTGAGGTGAAGCAGCCGGGGGCCTCAGTGAAGGTCTCCTGCAAGGCTTCTGGTTACACCTTCACTAGCTATGGTATGAATTGGGTGCGACAGGCCCATGGACAACGGCTTGAGTGGATGGGATGGATCAACACCGACACTGGGAACCCAACATATGCCCAGGGCTTCAAAGAACGATTTACCTTCTCCATGGACACCTCTATCAGCATGGCATATCTGCAGATCAGCAGCCTAAAGGCTGAGGACACGGCCGTGTATTACTGTGCGAGA
IGHV7-Kb	28565105	IGHV7bᵃ	IGHV7-Kb	IGHV7-4-1*02	93.77	GAGGTCCAGCTGGTGCAGTCTGGGGCTGAGGTGAAGAAGCCTGGGGCCTCAGTGAAGGTCTCCTGCAAGGCTTCTGGATACACCTTCACTAGCTATGGTATGAATTGGGTGCGACAGGCCCATGGACAACGGCTTGAGTGGATGGGATGGATCAACACCGACACTGGGAACCCAACATATGCCCAGGGCTTCAAAGAACGATTTACCTTCTCCATGGACACCTCTATCAGCACGGCATATCTGCAGATCAGCAGCCTAAAGGCTGAGGACACGGCCGTGTATTACTGTGCAAGA
IGHV7-Korf1	90819578, 354995142	IGHV7orf-1ᵃ	IGHV7-Korf1	IGHV7-4-1*02	93.45	CAGGTGCAGCTGGTGCAGTCTGGGGCTGAGGTGAAGCAGCCGGGGGCCTCAGTGAAGGTCTCCTGCAAGGCTTCTGGATACACCTTCACTAGCTATGGTATGAATTGGGTGCGACAGGCCCATGGACAACGGCTTGAGTGGATGGGATGGATCAACACCGACACTGGGAACCCAACATATGCCCAGGGCTTCAAAGAACGATTTACCTTCTCCATGGACACCTCTATCAGCACGGCATATCTGCAGATCAGCAGCCTAAAGGCTGAGGACACGGCCGTGTATTACTGTGCAAGA
IGHV3-EHH25503	355569772	pIGHV3-like-EHH25503	IGHV3-EHH25503	IGHV3-71*01	93.88	GAGGTGCAGCTGGTGGAGTCTGGGGGAGGCTTGGTCCAGCCTGGGGGGTCCCTGAGACTCTCCTGTGCAGCCTCTGGATTCATCTTCAGTGACTACTACATGCAGTGGGTCCGCCAGGCTCCAGGAAAGGGGCCGGAGTGGGTGGGTTTCATTAGAAACAAAGCTAATGGTGGGACAGCAGAATACGCCGCGTCTGTGAAAGGCAGATTCACCATCTCCAGAGATGATTCCAAAAGCATCGCCTATCTGCAAATGAACAGCCTGAAAACCGAGGACACGGCCGTGTATTACTGTACTAGA
IGHV3-EHH25504	355569770	pIGHV3-like-EHH25504	IGHV3-EHH25504	IGHV3-11*05	91.35	GAGGTGCAGCTGGCGGAGTCTGGGGGAGGCTTGGTCCAGCCTGGCGGGTCCCTGAGACTCTCCTGTGCAGCCTCCGGATTCACCTTCAGTGGCTACGAAATGCACTGGGTCCGCCAGGCTCCAGGGAAGTGGCTGGAGTCCGTCTCAGTTATCGGTGGTGATAGTAGTTACACACACTACGCAGACTCTGTGAAGGGCCGATTCACCATCTCCAGAGACAACGCCAAGAACTCGCTGTCTCTGCAAATGAACAGCCTGAGAGCCGAGGACACGGCCGTGTATTACTGTGCTAGA
IGHV1-EHH25505	355569771	pIGHV1-like-EHH25505	IGHV1-EHH25505	IGHV1-45*02	93.86	GAGATGCAGCTGGTGCAGTCTGAGGCTGAGGTGAAGAAGCCTGGGGCCTCAGTGAAGATTTCCTGCAAGGCTTCCGGATACACCTTCACCTACCGCTACTTGCACTGGTTGCGACAGACCCCTGGACAAGGGCTTGAGTGGATGGGATGGATCACACCTTACAATGGTAACACCAACTATGCACAAAAGTTCCAGGACAGAGCCACCATTACCAGAGACAGGTCTATGAGCACAGCCTACATGGAGCTGAGCAGCCTGAGATCTGAGGACACGGCTGTGTATTACTGTGCAAGA
IGHV2-S3	90684266, 31304795	VH2.3ᵇ, IGHV2-2ᶜ orf	IGHV2-S3	IGHV2-70D*04	94.63	CAGGTCACCTTGAAGGAGTCTGATCCTGCGCTAGTGAAACCCACACAGACCCTCACGCTGACCTGCACCTTCTCTGGGTTCTCACTCAGCACTTCTGGAATGGGTGTGGACGGGATCCGTCAGCCCCCAGGGAAGGCCCTGGAGTGGCTTGCACGCATTGATTGGGATGATGATAAATACTACAGCCCATCGCTGAAGAGCAGGCTCACCATCTCCAAGGACACCTCCAAGAACCAGGTTGTCCTTACAATGACCAACATGGACCCTGTGGACACAGCCACATATTACTGTGCACGGAGAC
IGHV3-S4	90684266	VH3.4ᵇ, IGHV3-21ᶜ	IGHV3-S4	IGHV3-48*01	92.23	GAGGTGCAGCTGGTGGAGTCTGGGGGAGGCCTGGTACAGCCTGGCCGGTCCCTGAGACCCTCCTGTGCAGCCTCTGGATTCACTTTCAGTAGCTATGGCATGCACTGGGTCCGCCAGGCTCCGGAAGAGGGGCTGGTGTGGGTTTCATACATTGGTAGTAGTACCATGTACTACGCAGACTCCGTGAAGGGCCGATTCACCATCTCCAGAGACAATGCCAAGAACTCGCTGTATCTGCAAATGAACAGCCTGAGAGCCGAGGACACGGCTGTGTATTACTGTGTGAGAGA
IGHV3-S6	90684266, 90819539	VH3.6ᵇ, IGHV3-18ᶜ	IGHV3-S6	IGHV3-15*08	91.89	GAGGTGCAGCTGGTGGAGTCTGGGGGAGGCTTGGTCCAGCCTGGGGGATCCCTGAGACTCTCCTGTGCAGCCTCTGGATTCACCTTCAGTAACTACTGGATGAGCTGGGTCCGCCAGGCTCCAGGGAAGGGGCTGGACTGGGTTGGATTTATTAAAAACAAAGCTGATGGTGGAACAGCAGCATACGCCGAATCTGTGAAAGGCAGATTCACCATCTCAAGAGATGATTCAAAGAACACACTGTATCTGCAAATGAGCAGCCTGAACACCGAGGACACGGCCGTGTATTACTGTACTAGAGA
IGHV3-S8	90684266	VH3.8ᵇ, IGHV3-14ᶜ	IGHV3-S8	IGHV3-NL1*01	90.69	GAGGTGCAGCTGGTGGAGTCTGGGGGCGGCTTGGCAAAGCCTGGGGGGTCCCTGAGACTCTCCTGTGCAGCCTCTGGATTCACCTTCAGTAACTACTGGATGCACTGGGTTCGCCAGGCACCAGGGAAGGGGCTGGAGTGGATCTCAGCTATTAATAGTGCTGGTAGTAGCACATACTATGCAGACTCCGTGAAGGGCAGATTCACCATCTCCAGAGAGAACGCCAAGAACACACTGTATCTTCAAATGGACGGCCTGAGAGCTGAGGACACGGCTGTCTATTACTGTGCGGGAGA
IGHV3-S9	90684266, 90819545	VH3.9ᵇ, IGHV3-13ᶜ	IGHV3-S9	IGHV3-15*01	91.72	GAGGTGCAGCTGGTGGAGTCTGGGGCAGGCTTGGTCCAGCCTGGCGGGTCCCTGAGACTCTCCTGTGCAGCCTCTGGATTCACCTTCAGTAACTCCTGGATGAGCTGGGTCCGCCAGGCTCCAGGCAAGGGGCTAGAGTGGGTTGCCCGTATTAAAAGGAAAGCTGACGGTGAGACAGCAGATTACGCCGCATCTGTGAAAGGCAGATTCACCATCTCAAGAGACGATTCAAAGAACACACTGTACCTGCAAATGAACAGCCTGAAAACCGAGGACACGGCCGTGTATTACTGCACCACAGA
IGHV4-S11	90684267, 297298749	VH4.11ᵇ, IGHV4-2ᶜ	IGHV4-S11	IGHV4-59*08	94.14	CAGCTGCAGCTGCAGGAGTCGGGCCCAGGACTGGTGAAGCCTTCGGAGACCCTGTCCCTCACCTGCGCTGTCTCTGGTGGCTCCATCAGCAGTAACTACTGGAGCTGGATCCGCCAGCCCCCAGGGAAGGGACTGGAGTGGATTGGACGTATCTCTGGTAGTGGTGGGAGCACCGACTACAACCCCTCCCTCAAGAGTCGAGTCACCATTTCAACAGACACGTCCAAGAACCAGTTCTCCCTGAAGCTGAGCTCTGTGACCGCCGCGGACACGGCCGTGTATTACTGTGCGAGAGA
IGHV2-S12	90684267	VH2.12ᵇ, IGHV2-1ᶜ	IGHV2-S12	IGHV2-5*10	95.53	CAGGTGACCTTGAAGGAGTCTGGTCCTGCGCTGGTGAAACCCACACAGACCCTCACGCTGACCTGCACCTTCTCTGGGTTCTCACTCAGCACTAGTGGTATGGGTGTGGGCTGGATCCGTCAGCCCTCACGGAAGACCCTGGAGTGGCTTGCACACATTTATTGGGATGATGATAAGCGCTACAGCACATCTCTGAAGAGCAGGCTCACCATCTCCAAGGACACCTCCAAAAACCAGGTGGTTCTAACAATGACCAACATGGACCCTATGGACACAGCCACATATTACTGTGCACGGAGAC
IGHV3-S17	90684267	VH3.17ᵇ, IGHV3-7ᶜ	IGHV3-S17	IGHV3-48*04	90.62	GAGGTGCAGCTGGTGGAGTCTGGGGGAGGCTTGGTCCAGCCTGGGGGGTCCCTGAGACTCTCCTGTGCAGCCTCTGGATTCACCTTTGGTGATTATGGCATGCACTGGGTCCGCCAGGCTCCGGGAAAGGGACTGGAGTGGGTCTCATCCATTAGTAACACTGGTAAAACCGTATACTACGCTGACTCCGTGAAGGGCCGATTCACCGTCTCCAGAGACAACGCCAAGAACTCGCTGTCTCTGCAAATGAGCAGCCTGAGAGCCGAGGACACGGCCGTGTATTACTGTACTAGAGA
IGHV3-S19	90684267	VH3.19ᵇ, IGHV3-5ᶜ	IGHV3-S19	IGHV3-73*01	94.33	GAGGTGCAGCTGGTGGAGTCTGGGGGAGGCTTGGTCCAGCCTGGCGGGTCCCTGAGACCCTCCTGTGCAGCCTCTGGATTCACCTTCAGTAGTTCTGCTATGCACTGGGTCCGCCAGGCTTCTGGGAAAGGACTGGAGTGGGTTGGACGTATTAGAAGCAAATCTAACAATTACGCGACAGAATACGCCGCATCGGTGAAAGGCAGATTCACCATCTCCAGAGATGATTCAAAGAACACGGCGTATCTGCAAATGAACAGCCTGAAAACCGAGGACACGGCCGTGTATTACTGTGCTAGAGA
IGHV4-S22	90685050, 297298790	VH4.22ᵇ	IGHV4-S22	IGHV4-59*08	93.54	CAGGTGCAGCTGCAGGAGTCGGGCCCAGGACTGGTGAAGCCTTCGGAGACCCTGTCCCTCACCTGCGCTGTCTCTGGTGGCTCCATCAGCGGTTACTACTGGAACTGGATCCGCCAACCCCCAGGGAAGGGGCTGGAGTGGATTGGGTATATCGGTGGTAGTAGTGGGAGCACCTACTACAACCCCTCCCTCAAGAGTCGAGTCACCATTTCAACGGACACGTCCAAGAACCAGTTCTCCCTGAAGCTGAGCTCTGTGACCGCCGCGGACACGGCCGTGTATTACTGTGCGAGAAA
IGHV4-S26	90685050, 297298792	VH4.26ᵇ	IGHV4-S26	IGHV4-4*07	93.24	CAGGTGCAGCTGCAGGAGTCGGGCCCAGGACTGGTGAAGCCTTCGGAGACCCTGCCCCTCACCTGCGCTGTCTCTGGTGCCTCCATCAGCAGTAACTACTGGAGCTGGATCCGCCAGGCCCCAGGGAAGGGACTGGAGTGGATTGGACGTATCTATGGTAGTGGTGGGAGCACCGACTACAACCCCTCCCTCAAGAGTCGAGTCACCATTTCAATAGACACGTGCAAGAACCAGTTCTCCCTGAAGCTGAGCTCTGTGACCGCCGCGGACACGGCCGTGTATTACTGTGCGAGAGA
IGHV3-S27	90685050, 90819537	VH3.27ᵇ	IGHV3-S27	IGHV3/OR16-10*03	93.06	GTGGAGCAGCTGGTGGAGTCTGGGGGAGCCTTGGTACAGCCTGGGGCGTCCCTGAGACTCTCCTGTGCAGCCTCTGAATTCACCTTCAGTAGCTATGACATGCACTGGGTTCGCCAGGCTCCAGGGAAGGGTCTGGAGTGGGTATCAGCTATTAGCATTGGCGGTGGCACATACTACCCAGACTCTGTGAAGGGTCGATTCACCATCTCCAGAGACAATGCCAAGAACTCCTTGTATCTTCAAATGAACAGCCTGAGAGCTGAGGACACTGCTGTGTATTATTGTGCAAGAGA
IGHV3-S29	90685050	VH3.29ᵇ	IGHV3-S29	IGHV3-73*01	95.27	GAGGTGCAGCTGGTGGAGTCTGGGGGAGGCCTGGTCCAGCCTGGCGGGTCCCTGAGACTCTCCTGTGCAGCCTCTGGATTCACCTTCAGTAGTTCTGCTATGCACTGGGTCCGCCAGGCTTCTGGGAAAGGACTGGAGTGGGTTGGACGTATTAGAAGCAAATCTAACAATTACGAGACAGGATACGCTGCGTCGGTGAAAGGCAGGTTCACCATCTCCAGAGATGATTCAAAGAACACGGCGTATCTGCAAATGAACAGCCTGAAAACCGAGGACACGGCCGTGTATTACTGTACCACAGA
IGHV3-S30	90685050, 90819555	VH3.30ᵇ	IGHV3-S30	IGHV3-71*01	94.31	GAGGTGCGGCTGGTGGAGTCTGGGGGAGGCTTGGTCCAGCCTGGCGGGTCCCTGAGACTCTCCTGTGCAGCCTCTGGATTCACCTTCAGTGACTACTACATGAGCTGGGTCCGCCAGGCTCCAGGGAAGGGGCCGGAGTGGGTAGGTTTCATTAGAAACAAAGCTAATGGTGGGACAGCAGAATACGCCGCGTCTGTGAAAGGCAGATTCACCATCTCAAGAGATGATTCCAAAAGCATTGCCAGTCTGCAAATGAACAGCCTGAAAACCGAGGACACGGC
IGHV3-S32-partial	90685050	VH3.32ᵇ	IGHV3-S32-partial	IGHV3-23*04	91.51	GAGGTGCAGCTGGTGGAGTCTGGGGGCGGCTTGGCAAAGCCTGGGGGGTCCCTGAGACTCTCCTGTGCAGCCTCTGGATTCACCTTCAGTAGCTACTGGATGAATTGGGTCCGCCAGACTCCAGGGAAGGGGCTGGAGTGGATCTCAGCTATTAATAGTGGTGGGGGTAGCACATACTACGCAGACTCCGTGAAGGGCCGATTCACCATCTCCAGAGACAACTCCAAGAACACGCTCTCCCTGCAAATGAACAGCCTGAGAGCTGAGGACANNNNNNNNNNN
IGHV3-S33	90685050	VH3.33ᵇ	IGHV3-S33	IGHV3-h*01	92.28	GACGTGCAGCTGGTGGAGTCTGGGGGAGGCTTGGTAAAGCCTGGGGGGTCCCTGAGACTCTCTTGTGTAGCCTCTGGGTTCACCTTCAGTAGCTACGAAATGCACTGGGTCCGCCAGGCTCCAGGAAAGGGTCTGGAGTGGGTCTCAGTTATTAGTGAAAGTGGTGGTACCACATACTACGCAGACTCCGTGAAGGGCCGATTCACCATCTCCAGAGACAACGCCAAGAACTCACTGTTTCTGCAAATGAACAGCCTGAGAGCCGAGGACACGGCCGTGTATTACTGTACTAGAGA
IGHV4-S35	90685050, 297298799	VH4.35ᵇ	IGHV4-S35	IGHV4/OR15-8*03	92.93	CAGGTGCAGCTGCAGGAGTCGGGCCCAGCAGTGGTGAAGCCTTCGGAGACCCTGTCCCTCACCTGCGCTGTCTCTGGTGGCTCCATCAGCAGTAGTAACTGGTGGAGCTGGATCCGCCAGTCCCCAGGGAAGGGGCTGGAATGGATTGGGGGTATCTATGGTAGTGGTGGGAGCACCGAATACAACCCCTCCCTCAAGAGTCGAGTCACCATTTCAATAGACACGTCCAAGAACCAGTTCTCCCTGAAGCTGAGCTCTGTGACCGCCGCGGACACCGCCGTGTATTACTGTGCGAGACA
IGHV4-S37	90685050, 297298802	VH4.37ᵇ	IGHV4-S37	IGHV4-59*04	92.68	CAGCTGCAGCTGCAGGAGTCGGGCCCAGGACTGGTGAAGCCTTCGGAGACCCTGTCTGTCACCTGCGCTGTCTCTGGTGGCTCTATCAGCAGTAGCTACTGGAGCTGGATCCGCCAGGCCCCAGGGAAGGGACTGGAGTGGATTGGGTATATCTATGGTAGTGGTAGTAGCACCAACTACAACCCCTCCCTCAAGAGTCGAGTCACCCTGTCAGTAGACACGTCCAAGAACCAGCTCTCCCTGAAGCTGAGCTCTGTGACCGCCGCGGACACGGCCGTGTATTACTGTGCGAGCGA
IGHV4-S38	90685050	VH4.38ᵇ	IGHV4-S38	IGHV4-39*07	92.62	CAGGTGCAGCTGCAGGAGTCGGGCCCAGGACTGGTGAAGCCTTCGGAGACCCTGTCCCTCACCTGCGCTGTCTCTGGTGGCTCCATCAGCGATTACTACTACTGGAACTGGATCCGCCAACCCCCAGGGAAGGGGCTGGAGTGGATTGGGAATATCTATGGTAATAGTGCGAGCACCTACTACAACCCCTCCCTCAAGAGTCGAGTCACCATTTCAAAAGACACGTCCAAGAACCAGTTCTTCCTGAAGCTGAGCTCTGTGACCGCCGCGGACACCGCCGTGTATTACTGTGCGAGAGA
IGHV4-S39	90685050, 297298806	VH4.39ᵇ	IGHV4-S39	IGHV4/OR15-8*03	92.31	CAGGTGCAGCTGCAGGAGTCGGGCCCAGGAGTGGTGAAGCCTTCAGAGACCCTGTCCCTCACCTGCGCTGTCTCTGGTGGCTCCATCAGCGATAGTTACTGGTGGAGCTGGATCCGCCAGCCCCCAGGGAAGGGACTGGAGTGGATTGGGTACATCTATGGTAGTAGTACGAGCACCAACTACAACCCCTCCCTCAAGAGTCGAGTCACCATTTCAAAAGACACGTCCAAGAACCAGTTCTCCTTGAAGCTGAGCTCTGTGACCGCCGCGGACACGGCCGTGTATTACTGTGCGAGAGA
IGHV4-S40	90685050, 297298808	VH4.40ᵇ	IGHV4-S40	IGHV4/OR15-8*03	92.59	CAGGTGCAGCTGCAGGAGTCGGGCCCAGGACTGGTGAAGCCTTCAGAGACCCTGTCCCTCACCTGCGCTGTCTCTGGTGGCTCTATCAGCAGTAGTAACTGGTGGAGCTGGATCCGCCAGCCCCCAGGGAAAGGGCTGGAGTGGATTGGGAATATCGGTGGTAGTAGTGGTAGCACCTACTACAACCCCTCCCTCAAGAGTCGAGTCACCATTTCAAAAGACACGTCCAAGAACCAGTTCTCCCTGAAGCTGAGCTCTGTGACCGCCGCGGACACGGCCGTGTATTACTGTGCGAGACA
IGHV3-S41	90685050	VH3.41ᵇ	IGHV3-S41	IGHV3-11*04	89.83	GAGGTGCAGCTGGTGGAGTCTGGGGGCGGCCTGGTAAAGCCTGGGGGGTCCCTGAGACTCTCCTGCGCAGCCTCTGGATTCACCTTCAGTGACTACTACATGCACTGGGTCCGCCAGGCTTCAGGGAAGGGGCTGGAGTGGGTCTCACGTATTAGTAATGGTGGTGGTAGCACATGGTACGCAGACTCCGTGAAGGGCAGATTCACCATCTCCAGAGAGAACGCCAAGAACACACTGTATTTTCAAATGGACAGCCTGAGAGCTGAGGACACGGCTGTCTATTACTGTGCGAGAGA
IGHV4-S43	90685050, 297298810	VH4.43ᵇ	IGHV4-S43	IGHV4/OR15-8*03	92.49	CAGCTGCAGCTGCAGGAGTCGGGCCCAGGACTGGTGAAGCCTTCGGAGACCCTGTCCCTCACCTGCGCTGTCTCTGGTGGCTCCATCAGCAGTAGTAACTGGTGGAGCTGGATCCGCCAGCCCCCAGGGAAGGGACTGGAGTGGATTGGACGTATCTCTGGTAGTGGTGGGAGCACCAGCGACAACCCCTCCCTCAAGAGTCGAGTCACCATTTCAAAAGACACGTCCAAGAATCAGTTCTCCCTGAAGCTGAGCTCTGTGACCGCCGCGGACACGGCCGTGTATTACTGTGCGAGAAA
IGHV3-S48	90685050	VH3.48ᵇ	IGHV3-S48	IGHV3-48*04	91.22	GAGGTGCAGCTGGTAGAGTCTGGGGGAGGCTTGGTCCAGCCTGGCGGGTCCCTGAGGCTCTCCTGTGCAACCTCTGGATTCACCTTCAGTAACTACTGGATGTTCTGGGTCCGCCAGGCTCCAGGGAAGGGGCTGGAGTGGGTCTCAAGTATTAGTGGTAGCAGTAGTAGCACATACTACCCAGACTCTGTCAAGGGCCGATTTACCATCTCCAGAGACAACGCCAAGAACACGCTGTATCTGCAAATGAACAGCCCGAGAGCCGAGGACACGGCTGTCTATTACTGTGCGAGAGA
IGHV3-S49	90685050, 297298814	VH3.49ᵇ	IGHV3-S49	IGHV3-71*01	89.86	GAGGTGCAGCTGGTGGCGTATGGGGGAGGCTTGGAACAGCCTGGGGGGTCCCTGAGACTCTCCTGTGGATTCACCTTCAGTGACCACTACATGAGCTGGGTCCGCCAGGCTCCAGGGAAGGGGCCGGAGTGGGTAGGTTTCATGAGAAACAAAGCTAATGGTGGAACAACAGAATACGCCACGTCTGTGAAAGGCAGATTCACTATCTCAAGAGCTGATTCCAAAAGCATGGCCAGTCTGCAAATGAGCAGCCTGAAAACCGAGGACACGGCCGTGTATTACTGTGCCAGAAG
IGHV3-S50	90737793	VH3.50ᵇ	IGHV3-S50	IGHV3-48*04	91.55	GAGGTGCAGCTGGTAGAGTCTGGGGGAGGCTTGGTCCAGCCTGGCGGGTCCCTGAGACTCTCCTGTGCAGCCTCTGGATTCACCTTCAGTAACTACTGGATGTTCTGGGTCCGCCAGGCTCCAGGGAAGGGGCTGGAGTGGGTCTCAAGTATTAGTGGTAGCAGTAGTAGCACATACTACCCAGACTCTGTCAAGGGCCGATTCACCATCTCCAGAGACAACGCCAAGAACACGCTGTATCTGCAAATGAACAGCCTGAGAGCTGAGGACACGACTGTCCATTACTGTGCGAGAGA
IGHV3-S51	90685050	VH3.51ᵇ	IGHV3-S51	IGHV3-h*01	91.64	GAGGTGCAGCTGGTGGAGTCTGGGGGAGGCTTGGTACAGCCTGGGGGGTCCCTGAGACTCTCCTGTGCAGCCTCCGGATTCACCTCGGGTAACTCTGACTTGATCTGGATCCGCCAGGCTCCAGGGAAGGGTCTGGAGTGGGTCTCATACATTAGTAGTGGTGGTAGCATATACTACTCAGACTCTGTGAAGGGCCGATTCACCATCTCCAGAGACAACGCCAAGAACACGCTGTATCTGCAAATGAGCAGCCTGAGAGTGGAGGACACGGCCGTGTATTACTGTGCAAAAGA
IGHV3-S54	90685050, 90819540	VH3.54ᵇ	IGHV3-S54	IGHV3-15*08	91.22	GAGGTGCAGCTGGTGGAGTCTGGGGGAGGCTTGGTCCAGCCTGGGGGATCCCTGAGACTCTCCTGTGCAGCCTCTGGATTCACCTTCAGTAACTACTGGATGAACTGGGTCCGCCAGGCTCCAGGGAAGGGGCTGGAGTGGGTTGGATTTATTAAAAACAAAGCCGATGGTGGAACAGCAGCATACGCCGAATCTGTGAAAGGCAGATTCACTATCTCAAGAGATGATTCAAAGAACACACTGTACCTGCAAATGAACAGCCTGAAAACCGAGGACACGGCCGTGTATTACTGTACTAGAGA
IGHV4-S57	90726552, 297302203	VH4.57ᵇ	IGHV4-S57	IGHV4-39*07	93.62	CAGGTGCAGCTGCAGGAGTCGGGCCCAGGAGTGGTGAAGCCTTCGGAGACCCTGTCCCTCACCTGCGCTGTCTCTGGTGGCTCCATCAGCAGTGGTTACTACTACTGGAGCTGGATCCGCCAGCCCCCAGGGAAGGGGCTGGAGTGGATTGGGGGTATCTATAGTAATAGTGAGAGTACCAACTACAACCCCTCCCTCAAGAGTCGAGTCACCATTTCAAAAGACACGTCCAAGAACCAGTTCTCCCTGAAGCTGAGCTCTGTGACCGCCGCGGACACGGCCGTGTATTACTGTGCGAGAGA
IGHV3-S60	90788748	VH3.60ᵇ	IGHV3-S60	IGHV3-h*01	90.59	GAGGTGCAACTGGTGGAGTCTGGGGGAGGCTTGGTCCAGCCTGGGGGGTCCCTGAGACTCTCCTGTGCAGCCCCCGGATTCACCTCGGGTAACTCTGACTTGATCTGGATCCGCCAGGCTCCAGGGAAGGGTCTGGAGTGGGTCTCATACATTAGTAGTGGTGGTAGCATATACTACTCAGACTCTGTCAAGGGCCGATTCACCATCTCCAGAGACAACGCCAAGAACACGCTGTATCTGCAAATGAGCAGCCTGAGAGTGGAGGACACGGCTGTGTATTACTGTGCAAAAGA
IGHV1-SA	90771062	VH1.Aᵇ	IGHV1-SA	IGHV1-8*02	89.15	CAGGTCCAGCTGGTGCAGTCCTGGGCTGACGCGCACACCCCTGGGGCCTCAGTGAAGCTCTCATACAAGGCTTCTGGTTACACCTTTACCAGCTACTATATAAACTGGGTGAGACAGGCCCCTGAACAAGTGCTTGACTGGATGGGATGGATTAACCCTAGCAATGGTAATACAGGCTACGCACAGAAGTTCCAGGGCAGAGTCACCATGACCAGGGACACGTCCACAAGCACAGCCTACATGGAGCTGAACAGCCTGAGATCTGAGGACACGGCGTGTATTACTGTGCGAGAGA
IGHV2-S62	90685050	VH2.62ᵇ	IGHV2-S62	IGHV2-70D*04	93.27	CAGGTCACCTTGAAGGAGTCTGGTCCTGCGCTCGTGAAACCCACACAGACCCTCACGCTGACCTGCACCTTCTCTGGGTTCTCAATCAGCACTACTGGAACAGGTGTGGGCTGGATCCGTCAGCCCCCAGGGAAGGCCCTGGAATGGCTTGCAAGCATTTATTGGAATGATAGTAAATACTACAGCACATCGCTGAAGAGCAGGCTCACCATCTCCAAGGACACCTCCAAAAACCAGGTGGTTCTAACAATGACCAACATGGACCCTGTGGACACAGCCACATATTACTGTGCACGGGTAC
IGHV3-S63	90685053	VH3.63ᵇ	IGHV3-S63	IGHV3-23*04	93.24	GAGGTGCAGCTGGTGGAGTCTGGAGGAGGCTTGGTCCAGCCTGGGGGGTCCCTGAGACTCTCCTGTGCAGCCTCTGGATTCACCTTCAGTAGCTATGGCATGAGCTGGGTCCGCCAGGCTCCAGGGAAGGGGCTGGAGTGGGTCTCATACATTAGTAATGGTGGTGGTAGCACATACTACGCAGACTCCGTGAGGGGCCGATTCACCATCTCCAGAGACAACTCAAAGAACACGCTCTCCCTGCAAATGAACAGCCTGAGAGCTGAGGACACGGCCGTGTATTACTGTGCGAAAGA
IGHV3-I17	90684266	IGHV3-17ᶜ	IGHV3-I17	IGHV3/OR16-10*03	83.83	GTGGTGCAGCTGGTGGAGTCTGAGGGAAATTTCGTGCAGCCTGGAGGGTCCCTGAGACTCTCCTGTGCAGTCTCTGGATTCACCTTTAGCAGCTGTGATTTGGACTGGATTCGCCATGCTCCAGGAAAGGGGCTGGAGTGGGTCTCTGGTATTAGTATTGCTGGTAGCACGTATTATGCAAACTCTGTAAACAGTCTATTCGCCATCTCCAGAGAAAATGCCAAAAACACACTGTATCTTCAAATGAACAGTCTGATAGCTGAGGACACAGCCATTTATTACTGTGTGAGTGAAG
IGHV5-I1	90684267	IGHV5-1ᶜ, VH5.20ᵇ	IGHV5-I1	IGHV5-78*01	95.16	GAGGTGCAGCTGGTGCAGTCTGGAGCAGAGGTGAAAAGGCCCGGGGAGTCTCTGAGGATCTCCTGTAAGACTTCTGGATACAGCTTTACCAGCTACTGGATCAGCTGGGTGCGCCAGATGCCCGGGAGAGAACTGGAGTGGATGGGGAGCATCCATCCTGGGACCTCTGATACCAGATACAACCCGTCCTTCCAAGGCCAGGTCACCATCTCAGCCGACAGCTCCATCAGCACCGTCTACCTGCAGTGGAGCAGCCTGAAGGCCTCGGACTCCGCCATGTATTATTGTGCAAGA
IGHV7-I1	90684267	IGHV7-1ᶜ	IGHV7-I1	IGHV7-81*01	94.59	CAGGTGCAGCTGGTGCAGTCTGGGCCTGAGGTGAAGCAGCCTGGGGCCTCAGTGAAGGTCTCCTGCAAGGCTTCTGGTTACAGCTTCACCACCTATGGTATGAATTGGGTGCGACAGGCCCCTGGACAGGGCCTTGAGTGGATGGGATGGATGAACACCTACACTGGGAACCCAACGTATGCCCAGGGCTTCACAGAACGGTTTGTCTTCTCCATGGACACCTCTGTCAGCACAGTGTACCTGCAGATCAGCAGCCTAAAGGGTGAGGACACGGCCGTGTATTACTGTGCGAGATA
IGHV1-FA*01	807118978	IGHV1-A*01ᵈ	IGHV1-FA01	IGHV1-18*01	90.9	CAGGTGCAGCAGGTGCAGTCTGGGGCTGAGGTGAAGCAGCCTGGGTCCTCAGTGAAGGTCTCCTGCAAGGCTTCTGGATACACCTTTACTAGCTCTGNTATGCAGTGGGTGCGACAGGCCCCTGGACAAGGCCTTCAGTGGATAGGACGGATCTGCCCTTACAATGGTAACACAAAGTATGCACAGAACTTCCAGGGCAGAGTCACCATGACCACGGACACGTCCACGAGCACAGCCTGCATGGAGCTGAGCAGCCTGAGATCTGAGGACACGGCCGTGTATTACTGTGCGAGAGA
IGHV1-FA*02	807118980	IGHV1-A*02ᵈ	IGHV1-FA02	IGHV1-18*01	90.8	CAGGTGCAGCAGGTGCAGTCTGGGGCTGAGGTGAAGCAGCCTGGGTCCTCAGTGAAGGTCTCCTGCAAGGCTTCTGGATACACCTTTACTAGCTCTGNTATGCAGTGGGTGCGACAGGCCCCTGGACAAGGCCTTCAGTGGATAGGACGGATCTGCCCTTACAATGGTAACACAAAGTATGCACAGAACTTCCAGGGCAGAGTCACCATGACCACGGACACGTCCACGAGCACAGCCTGCATGGAGCTGAGCAGCCTGAGATCTGAGGACACGGCCGTGTATTACTGTGCGAGAGG
IGHV3-FK*02	807118994	IGHV3-K*02ᵈ	IGHV3-FK02	IGHV3-23*04	91.6	GAGGTGCAGCTGGTGGAGTCTGGGGGCGGCTTGGCAAAGCCTGGGGGGTCCCTGAGACTCTCCTGTGCAGCCTCNGGATTCACCTTCAGTGNCTATGGCATGTACTGGGTCCGCCAGGCTCCAGGGAAGGGGCTGGAGTGGATCTCAGCTATTAATAGTGGTGGGGGTAGCACATACTACGCAGACTCCGTGAAGGGCCGATTCACCATCTCCAGAGACAACTCAAAGAACACGCTCTCCCTGCAAATGAACAGCCTGAGAGCTGAGGACACGGCCGTGTATTACTGTGCNAAAGA
IGHV3-FN*01	807118998	IGHV3-N*01ᵈ	IGHV3-FN01	IGHV3/OR16-10*03	93.5	GAGGTGCAACTGGTGGAGTCTGGGGGAGGCTTGGTACAGCCTGGNGGGTCCCTNAGACTGTCCTGTGCAGCCTCTGGATTCACCTTCAGTAGCTATGCTATGCAGTGGGTTCACCAGGCTCCAGGGAAGGGTCTGGAGTGGGTATCAGCTATTGGTCCTGGTGGTGACACATACTATGCAGACGCCGTGAAGGGCAGATTCACCATCTCCAGAGACAACGCCAAGAACNCNCTGTATCTTCAAATGAACAGCCTGAGAGCCGAGGACACGGCTGTGTATTACTGTGCGAGAGA
IGHV3-FP*02	807119000	IGHV3-P*02ᵈ	IGHV3-FP02	IGHV3-48*01	92.9	GAGGTGCAGCTGGTGGAGTCTGGGGGAGGCTTGGTACAGCCTGGCCGGTCCCTGAGACCCTCCTGTGCAGCCTCTGGATTCACCTTCAGTAGCTATGGCATGCACTGGGTCCGCCAGGCTCCGGAAGAGGGGCTGGTGTGGGTTTCATACATTGGTAGTAGTACCATGTACTACGCAGACTCCGTGAAGGGCCGATTCACCATCTCCAGAGACAATGCCAAGAACTCGCTGTATCTGCAAATGAACAGCCTGAGAGCCGAGGACACGGCTGTGTATTACTGTGTGAGAGA
IGHV3-FQ*03	807119002	IGHV3-Q*03ᵈ	IGHV3-FQ03	IGHV3-33*01	91.2	GAGGTGCAGCTGGTGGAGTCTGGGGGAGGCCTGNTACAGCCTGGAGGATCCATGAGACTCTCCTGTGCAGCCTCTGGATTCACCTTCAGTAGCTATGGCATGAGCTGGGTCCGCCAGACTCCAGGGAAGGGGCTGGAGTGGGTGGCAGTTATATGGTATGATGGAAGTAAGAAATACTACGCAGACTCTGTGAAGGNCCGATTCACCATCTCCAGAGACAATTCCAAGAACATGCTATATCTTCAAATGAACAACCTGAAATTGGAGGACACGGCCGTGTATTACTGTGGGAGAGA
IGHV5-FB*01	807119008	IGHV5-B*01ᵈ	IGHV5-FB01	IGHV5-51*01	94.9	GAGGTGCAGCTGGTGCAGNCTGGAGCAGAGGTGAAAAGGCCCGGGGAGTCTCTGAGGATCTCCTGTAAGACTTCTGGATACAGCTTTACCAGCAGCTGGATCAGCTGGGTGCGCCAGATGCCCGGGAAAGGCCTGGAGTGGATGGGGAGCATCTATCCTGGTGATTCTGATACCAGATACAACCCGTCCTTCCAAGGCCACGTCACTATCTCAGCCGACAAGTCCATCAGCACCACCTACCTGCAGTGGAGCAGCCTGAAGGCCTCGGACACCGCCACGTATTACTGTGCGAAAGT
IGHV6-FA*02	807119012	IGHV6-A*02ᵈ	IGHV6-FA02	IGHV6-1*01	95.1	CAGGTGCAGCTGCAGGAGTCAGGTCCAGGACTGGTGAAGCCCTCACAGACCCTGTCCCTCACCTGTGCCATCTCCGGGGACAGTGTCTCTAGCAACAGTGCTACTTGGAACTGGATCAGGCAGTCGCCATCGAGAGGCCTTGAGTGGCTGGGAAGGACATACTACAGGTCCAAGTGGTATAATGATTATGCACAATCTGTGCAAAATCGAATAAGCATCAACCCAGACACATCCAAGAACCAGTTCTCCCTGCAGCTGAACTCTGTGACCCCCGAGGACATGGCCGTGTATTACTGTGCAAGAGA
IGHV1-FE*01	807119030	IGHV1-E*01ᵈ	IGHV1-FE01	IGHV1-69*10	94.8	CAGGTCCAGCTGGTGCAGTCCGGGGCTGAGGTGAAGAAGCCTGGGGCCTCAGTGAAGCTCTCCTGCAAGGCTTCTGGATACACCTTCAGCATCTATGCCATCAGTTGGGTGCGACAGGCCCCTGGACAAGGGCTTGAGTGGATGGGAGGGATCATCCCTCTTGTTGGTATAACAAACTACGCACAGAAGTTCCAGGGCAGAGTCACGATTACCGCGGACACGTCCACAAGCACAGCCTACATGGAGCTGAGCAGCCTGAGATCTGAGGACACGGCCGTGTATTACTGT
IGHV1-FE*03	807119034	IGHV1-E*03ᵈ	IGHV1-FE03	IGHV1-69*10	94.4	CAGGTCCAGCTGGTGCAGTCTGGGGCTGAGGTGAAGAAGCCTGGGGCCTCAGTGAAGGTTTCCTGCAAGGCTTCTGGATTCACCTTTGGCAGCTATGCTATCAGCTGGGTGCGACAGGCCCCTGGACAAGGGCTTGAGTGGATGGGAGTGATCATCCCTCTTGTTGGTGTAACAAACTACGCAGAGAAGTTCCAGGGCAGAGTCACGATTACCGCGGACACGTCCACAAGCACAGCCTACATGGAGCTGAGCAGCCTGAGATCTGAGGACACGGCCGTGTATTACTGT
IGHV1-FF*02	807119038	IGHV1-F*02ᵈ	IGHV1-FF02	IGHV1-8*02	92	CAGGTCCAGCTGGTGCAGTCCGGGGCTGAGGTGAAGAAGCCTGGGGCCTCAGTGAAGCTCTCCTGCAAGGCTTCCGGTTATACTTTTACCAGCTACAATATAAACTGGGTGAGACAGGCCCCTGGACAAGGACTTGAGTGGATGGGATGGATTAACCCTAGCAATGGTAATACAGGCTACGCACAGAAGTTCCAGGGCAGAGTCACCATGACCAGGGACACGTCCACAAGCACAGCCTACATGGAGCTGAACAGCCTGAGATCTGAGGACACGGCCGTGTATTACTGT
IGHV2-FA*02	807119046	IGHV2-A*02ᵈ	IGHV2-FA02	IGHV2-5*09	96.2	CAGGTCACCTTGAAGGAGTCTGGTCCTGCGCTGGTGAAACCCACACAGACCCTCACGCTGACCTGCACCTTCTCTGGGTTCTCACTCACCACTAGTGGTATGGGTGTGGGCTGGATCCGTCAGCCCCCAGGGAAGGCCCTGGAGTGGCTGGCACTCATTTATTGGGATGATGATAAGCGCTACAGCACATCTCTGAAGAGCAGGCTCACCATCTCCAAGGACACCTCCAAGAACCAGGTTGTCCTTACAATGACCAACATGGACCCTGTGGACACAGCCACATATTACTGT
IGHV2-FA*03	807119048	IGHV2-A*03ᵈ	IGHV2-FA03	IGHV2-5*09	95.9	CAGGTCACCTTGAAGGAGTCTGGTCCTGCGCTCGTGAAACCCACACAGACCCTCACGCTGACCTGCACCTTCTCTGGGTTCTCACTCACCACTAGTGGAATGGGTGTGGGCTGGATCCGTCAGCCCCCAGGGAAGGCCCTGGAGTGGCTGGCACTCATTTATTGGGATGATGATAAGCGCTACAGCACATCTCTGAAGAGCAGGCTCACCATCTCCAAGGACACCTCCAAAAACCAGGTGGTTCTAACAATGACCAACATGGACCCTATGGACACAGCCACATATTACTGT
IGHV3-FF*01	807119056	IGHV3-F*01ᵈ	IGHV3-FF01	IGHV3-74*02	94.8	GAGGTGCAGCTGGCGGAGTCTGGGGGAGGCTTGGTACAGCCTGGGGGGTCCCTGAGACTCTCCTGTGCAGCCTCTGGATTCACCTTCAGTAGCTACTGGATGTACTGGGTCCGCCAGGCTCCAGGGAAGGGGCTGGAGTGGGTCTCACGTATTAGTAGTGATGGGAGTAGCACAAGCTACGCAGACTCCGTGAAGGGCCGATTCACCATCTCCAGAGAGAACGCCAAGAACTCACTGTATCTGCAAATGAACAGTTTGAGAGCTGAAGACACAGCTGTGTATTACTGT
IGHV3-FI*01	807119058	IGHV3-I*01ᵈ	IGHV3-FI01	IGHV3-23*04	93.1	GAGGTGCAGCTGGTGGAGTCTGGGGGCGGCTTGGCAAAGCCTGGGGGATCCCTGAGACTCTCCTGTGCAGCCTCTGGATTCACCTTCAGTAGCTATGCTATGCACTGGGTCCGCCAGGCTCCAGGGAAGGGGCTGGAGTGGGTCTCAGCTATTAGTAGTGGTGGTAGCACATACTACGCAGACTCCGTGAAGGGCCGATTCACCATCTCCAGAGACAACTCAAAGAACACGCTCTCCCTGCAAATGAACAGCCTGAGAGCTGAGGACACGGCCGTGTATTACTGT
IGHV3-FJ*01	807119060	IGHV3-J*01ᵈ	IGHV3-FJ01	IGHV3-23*04	93.1	GAGGTGCAGCTGGTGGAGACTGGAGGAGGCTTGGTCCAGCCTGGGGGGTCCCTGAAACTCTCCTGTGCAGCCTCTGGATTCACCTTCAGTAGCTATGGCATGAGCTGGGTCCGCCAGGCTCCAGGGAAGGGGCTAGAGTGGGTCTCAGCTATTAATAGTGGTGGGGGTAGCACATACTACGCAGACTCCGTGAAGGGCCGATTCACCATCTCCAGAGACAACTCAAAGAACACGCTCTCCCTGCAAATGAACAGCCTGAGAGCTGAGGACACGGCCGTGTATTACTGT
IGHV3-FJ*02	807119062	IGHV3-J*02ᵈ	IGHV3-FJ02	IGHV3-23*04	93.4	GAGGTGCAGCTGGTGGAGTCTGGAGGAGGCTTGGTCCAGCCTGGGGGGTCCCTGAGACTCTCCTGTGCAGCCTCTGGATTCACCTTCAGTAGCTATGGCATGAGCTGGGTCCGCCAGGCTCCAGGGAAGGGGCTGGAGTGGGTCTCATACATTAGTAATGGTGGTGGTAGCACATACTACGCAGACTCCGTGAAGGGCCGATTCACCATCTCCAGAGACAACTCAAAGAACACGCTCTCCCTGCAAATGAACAGCCTGAGAGCTGAGGACACGGCCGTGTATTACTGT
IGHV3-FM*01	807119068	IGHV3-M*01ᵈ	IGHV3-FM01	IGHV3-9*01	93.8	GAAGTGCAGCTGGTGGAGTCTGGGGGAGGCGTGGTCCAGCCTGGCGGGTCCCTGAGACTCTCCTGTGCAGCCTCTGGATTCACCTTTGATGATTATGCCATGCACTGGGTCCGCCAAGCTCCAGGGAAGGGTCTGGAGTGGGTATCTAGGATTAGTTGGAATAGTGGTACCATATACTACGCAGACTCTGTGAAGGGCCGATTCACCATCTCCAGAGACAACGCCAAGAACTCCCTGTTTCTGCAAATGGACAGGCTGAGAGCTGAGGACACGGCCGTGTATTACTGT
IGHV3-FV*01	807119072	IGHV3-V*01ᵈ	IGHV3-FV01	IGHV3-15*01	92.5	GAGGTGCAGCTGGTGGAGTCTGGGGCAGGCTTGGTCCAGCCTGGCGGGTCCCTGAGACTCTCCTGTGCAGCCTCTGGATTCACCTTCAGTAACTCCTGGATGAGCTGGGTCCGCCAGGCTCCAGGGAAGGGGCTAGAGTGGGTTGCCCGTATTAAAAGGAAAGCTGATGGTGAGACAGCAGATTACGCCGCATCTGTGAAAGGCAGATTCACCATCTCAAGAGACGATTCAAAGAACACACTGTACCTGCAAATGAACAGCCTGAAAACCGAGGACACGGCCGTGTATTACTGC
IGHV3-FY*02	807119076	IGHV3-Y*02ᵈ	IGHV3-FY02	IGHV3-71*01	93.2	GAGGTGCAGCTGGTGGAGTCTGGGGGAGGCTTGGTCCAGCCTGGCGGGTCCCTGAGAGTCTCCTGTGCAGCCTCTGGATTCACCTTCAGTGACTACTACATGCAGTGGGTCCGCCAGGCTCCAGGAAAGGGGCCGGAGTGGGTAGGTTTCATTAGAAACAAAGCTAATGGTGGGACAGCAGAATACGCCGCGTCTGTGAAAGGCAGATTCACCATCTCAAGAGATGATTCCAAAAGCATTGCCAGTCTGCAAATGAACAGCCTGAAAACCGAGGACACGGCCGTGTATTACTGT
IGHV3-FAA*01	807119078	IGHV3-AA*01ᵈ	IGHV3-FAA01	IGHV3-71*01	93.5	GAGGTGCAGCTGGTGGAGTCTGGGGGAGGCTTGGTCCAGCCTGGGGGGTCCCTGAGACTCTCCTGTGCAGCCTCTGGATTCACCTTCAGTGACCACTACATGTACTGGGTCCGCCAGGCTCCAGGAAAGGGGCTGGAGTGGGTGGGTTTCATTAGAAGCAAAGCTTACGGTGGGACAGCAGAATACGCCGCGTCTGTGAAAGGCAGATTCACCATCTCCAGAGATGATTCCAAAAGCATCGCCTATCTGCAAATGAACAGCCTGAAAACCGAGGACACGGCCGTGTATTACTGT
IGHV4-FA*01	807119080	IGHV4-A*01ᵈ	IGHV4-FA01	IGHV4-4*02	93.8	CAGGTGCAGCTGCAGGAGTCGGGCCCAGGACTGGTGAAGCCTTCGGAGACCCTGTCCCTCACCTGCGCTGTCTCTGGTGGCTCCATCAGCAGTAGTAACTGGTGGAGCTGGATCCGCCAGCCCCCAGGGAAAGGGCTGGAGTGGATTGGGGGTATCTATAGTAATAGTGAGAGTACCAACTACAACCCCTCCCTCAAGAGTCGAGTCACCATTTCAAAAGACACGTCCAAGAACCAGTTCTCCTTGAAGCTGAGCTCTGTGACCGCCGCGGACACGGCCGTGTATTACTGT
IGHV4-FA*02	807119082	IGHV4-A*02ᵈ	IGHV4-FA02	IGHV4-61*01	92.9	CAGGTGCAGCTGCAGGAGTCGGGCCCAGGAGTGGTGAAGCCTTCGGAGACCCTGTCCCTCACCTGCGCTGTCTCTGGTGGCTCCATCAGCAGTGGTTACTACTACTGGAGCTGGATCCGCCAGCCCCCAGGGAAGGGGCTGGAGTGGATTGGGGGTATCTATAGTAATAGTGAGAGTACCAACTACAACCCCTCCCTCAAGAGTCGAGTCACCATTTCAAAAGACACGTCCAAGAACCAGTTCTCCCTGAAGCTGAGCTCTGTGACCGCAGCGGACACGGCCGTGTATTACTGT
IGHV4-FB*01	807119084	IGHV4-B*01ᵈ	IGHV4-FB01	IGHV4-59*02	93.1	CAGCTGCAGCTGCAGGAGTCGGGCCCAGGACTGGTGAAGCCTTCGGAGACCCTGTCCCTCACCTGCGCTGTCTCTGGTGGCTCCTTCAGCAGTTACTGGTGGAGCTGGATCCGCCAGCCCCCAGGGAAGGGACTGGAGTGGATTGGGGAGATCAATGGTAATAGTGGGAGCACCAACTACAACCCCTCCCTCAAGAGTCGAGTCACCATTTCAAAAGACGCGTCCAAGAACCAGTTCTCCCTGAAGCTGAGCTCTGTGACCGCCGCGGACACGGCCGTGTATTACTGT
IGHV4-FB*02	807119086	IGHV4-B*02ᵈ	IGHV4-FB02	IGHV4-59*02	93.4	CAGGTGCAGCTGCAGGAGTCGGGCCCAGGACTGGTGAAGCCTTCGGAGACCCTGTCCCTCACCTGCGCTGTCTCTGGTGGCTCCTTCAGCAGTTACTGGTGGAGCTGGATCCGCCAGCCCCCAGGGAAGGGACTGGAGTGGATTGGGGAGATCAATGGTAATAGTGGGAGCACCAACTACAACCCCTCCCTCAAGAGTCGAGTCACCATTTCAAAAGACGCGTCCAAGAACCAGTTCTCCCTGAAGCTGAGCTCTGTGACCGCCGCGGACACGGCCGTGTATTACTGT
IGHV4-FC*01	807119088	IGHV4-C*01ᵈ	IGHV4-FC01	IGHV4-59*10	91.8	CAGGTGAAGCTGCAGCAGTGGGGCGAAGGACTGCTGAAGCCTTCGGAGACCCTGTCCCTCACCTGCGCTGTCTATGGTGGCTCCATCAGCGGTTACTACTACTGGAGCTGGATCCGCCAGCCCCCAGGGAAGGGGCTGGAGTGGATTGGGTATATCTATGGTAATAGTGCGAGCACCAACTACAACCCCTCCCTCAAGAATCGAGTCACCATTTCAAAAGACACGTCCAAGAACCAGTTCTCCCTGAAGCTGAGCTCTGTGACCGCCGCGGACACGGCCGTGTATTACTGT
IGHV4-FE*02	807119094	IGHV4-E*02ᵈ	IGHV4-FE02	IGHV4-61*01	93.8	CAGGTGCAGCTGCAGGAGTCGGGCCCAGGACTGGTGAAGCCTTCGGAGACCCTGTCCCTCACCTGCGCTGTCTCTGGTGGCTCTATCAGCAGTAGTTACTACTACTGGAGCTGGATCCGCCAGGCCCCAGGGAAGGGACTGGAGTGGATTGGGTACATCTCTTATAGTGGGAGCACCAGCTACAACCCGTCCCTCAAGAGTCGAGTCACCATTTCAAGAGACACGTCCAAGAACCAGTTCTCCCTGAAGCTGAGCTCTGTGACCGCCGCGGACACGGCCGTGTATTACTGT
IGHV4-FE*03	807119096	IGHV4-E*03ᵈ	IGHV4-FE03	IGHV4-61*01	93.5	CAGGTGCAGCTGCAGGAGTCGGGCCCAGGACTGGTGAAGCCTTCGGAGACCCTGTCCCTCACCTGCGCTGTCTCTGGTGGCTCTATCAGCAGTAGTTACTACTACTGGAGCTGGATCCGCCAGGCCCCAGGAAAGGGACTGGAGTGGATTGGGTACATCTATTATACTGGTAGCACCAACTACAACCCGTCCCTCAAGAGTCGAGTCACCATTTCAACAGACACGTCCAAGAACCAGTTCTCCCTGAAGCTGAGCTCTGTGACCGCCGCGGACACGGCCGTGTATTACTGT
IGHV4-FG*02	807119104	IGHV4-G*02ᵈ	IGHV4-FG02	IGHV4-4*02	92.4	CAGGTGCAGCTGCAGGAGTCGGGCCCAGCAGTGGTGAAGCCTTCGGAGACCCTGTCCCTCACCTGCGCTGTCTCTGGTGGCTCCATCAGCAGTAGTAACTGGTGGAGCTGGATCCGCCAGTCCCCAGGGAAGGGGCTGGAATGGATTGGGGGTATCTATGGTAGTGGTGGGAGCACCGAATACAACCCCTCCCTCAAGAGTCGAGTCACCATTTCAAAAGACACGTCCAAGAACCAGTTCTCCCTGAAGCTGAGCTCTGTGACCGCCGCGGACACCGCCGTGTATTACTGT
IGHV4-FJ*01	807119110	IGHV4-J*01ᵈ	IGHV4-FJ01	IGHV4-61*08	92.9	CAGGTGCAGCTGCAGGAGTCGGGCCCAGGACTGGTGAAGCCTTCGGAGACCCTGTCCCTCACCTGCGCTGTCTCTGGTGGCTCCATCAGCGATGATTACTACTGGAGCTGGATCCGCCAGCCCCCAGGGAAGGGACTGGAGTGGATTGGGTACATCTATGGTAGTGGTGGGGGCACCAACTACAATCCCTCCCTCAAGAATCGAGTCACCATTTCAATAGACACGTCCAAGAACCAGTTCTCCCTGAAGCTGAGCTCTGTGACCGCCGCGGACACGGCCGTGTATTACTGT
IGHV4-FK*01	807119112	IGHV4-K*01ᵈ	IGHV4-FK01	IGHV4-59*01	94.4	CAGGTGCAGCTGCAGGAGTCGGGCCCAGGACTGGTGAAGCCTTTGGAGACCCTGTCCCTCACCTGCGCTGTCTCTGGTGGCTCTATCAGCAGTAACTACTGGAGCTGGATCCGCCAGCCCCCAGGGAAGGGACTGGAGTGGATTGGGTATATCTATGGTAGTGGTAGTAGCACCAACTACAACCCCTCCCTCAAGAGTCGAGTCACCCTGTCAGTAGACACGTCCAAGAACCAGTTCTCCCTGAAGCTGAGCTCTGTGACCGCCGCGGACACGGCCGTGTATTACTGT
IGHV4-FL*02	807119114	IGHV4-L*02ᵈ	IGHV4-FL02	IGHV4-4*07	93.4	CAGGTGCAGCTGCAGGAGTCGGGCCCAGGACTGGTGAAGCCTTCGGAGACCCTGCCCCTCACCTGCGCTGTCTCTGGTGCCTCCATCAGCAGTAACTACTGGAGCTGGATCCGCCAGGCCCCAGGGAAGGGACTGGAGTGGATTGGACGTATCTATGGTAGTGGTGGGAGCACCGACTACAACCCCTCCCTCAAGAGTCGAGTCACCATTTCAATAGACACGTCCAAGAACCAGTTCTCCCTGAAGCTGAGCTCTGTGACCGCCGCGGACACGGCCGTGTATTACTGT
IGHV5-FA*03	807119118	IGHV5-A*03ᵈ	IGHV4-FA03	IGHV5-51*01	95.1	GAGGTGCAGCTGGTGCAGTCTGGAGCAGAGGTGAAAAGGCCCGGGGAGTCTCTGAAGATCTCCTGTAAGACTTCTGGATACAGCTTTACCAGCTACTGGATCAGCTGGGTGCGCCAGATGCCCGGAAAAGGCCTGGAGTGGATGGGGGCGATTGATCCTAGTGATTCTGATACCAGATACAGCCCGTCCTTCCAAGGCCAGGTCACCATCTCAGCCGACAAGTCCATCAGCACCGCCTACCTGCAGTGGAGCAGCCTGAAGGCCTCGGACTCCGCCACGTATTACTGT
IGHV5-FB*02	807119122	IGHV5-B*02ᵈ	IGHV5-FB02	IGHV5-51*01	94.8	GAGGTGCAGCTGGTGCAGTCTGGAGCAGAGGTGAAAAGGCCCGGGGAGTCTCTGAGGATCTCCTGTAAGACTTCTGGATACAGCTTTACCAGCAGCTGGATCAGCTGGGTGCGCCAGATGCCCGGGAAAGGCCTGGAGTGGATGGGGAGCATCTATCCTGGTGATTCTGATACCAAATACAACCCGTCCTTCCAAGGCCACGTCACTATCTCAGCCGACAAGTCCATCAGCACCACCTACCTGCAGTGGAGCAGCCTGAAGGCCTCGGACACCGCCACGTATTACTGT
IGHV7-FA*03	807119126	IGHV7-A*03ᵈ	IGHV7-FA03	IGHV7-81*01	94.4	CAGGTGCAGCTGGTGCAGTCTGGGCCTGAGGTGAAGCAGCCTGGGGCCTCAGTGAAGGTCTCCTGCAAGGCTTCTGGTTACAGCTTCACCACCTATGGTATGAATTGGGTGCGACAGGCCCCTGGACAGGGCCTTGAGTGGATGGGATGGATGAACACCTACACTGGGAACCCAACGTATGCCCAGGGCTTCACAGAACGGTTTGTCTTCTCCATGGACACCTCTATCAGCACAGTGTACCTGCAGATCAGCAGCCTAAAGGCTGAGGACACGGCCGTGTATTACTGT
IGHV3-FQ*02	807119132	IGHV3-Q*02ᵈ	IGHV3-FQ02	IGHV3-30*13	93.4	AGGTGCAGCTGGTGGAGTCTGGAGGAGGCTTGGTTCAGCCTGGGGGGTCCCTGAGACTCTCCTGTGCAGCCTCTGGATTCACCTTCAGTAGCTATGGCATGCACTGGGTCCGCCAGGCTCCAGGGAAGGGGCTGGAGTGGGTGGCAGTTATATCGTATGATGGAAGTAAGAAATACTACGCAGACTCTGTGAAGGACCGATTCACCATCTCCAGAGACAATTCCAAGAACATGCTATATCTTCAAATGAACAACCTGAAATTGGAGGACACGGCCGTGTATTACTGT
IGHD1-Ka	16033647	D1aᵃ	IGHD1-Ka	IGHD1/OR15-1a*01	93.33	GATATAGCTGGAACAAC
IGHD2-Ke	16033662	D2eᵃ	IGHD2-Ke	IGHD2-8*02	100	AGGATATTGTACTGCTACTACTTGTCTAGCC
IGHD2-Kd	16033661	D2dᵃ	IGHD2-Kd	IGHD2-15*01	100	AGGATATTGTAGTGGTGGTGTCTGCTCCACC
IGHD2-Kb	16033658	D2bᵃ	IGHD2-Kb	IGHD2-21*02	94.44	AGCATATTGTTGTGGTGGTGTCTGCTACACC
IGHD3-Ke	16033670	D3eᵃ	IGHD3-Ke	IGHD3-22*01	100	GTATTACTATAGTGGTAGTTGTTACTAC
IGHD3-Kc	16033667	D3cᵃ	IGHD3-Kc	IGHD3-22*01	90	GTATTACTATAGTGGTAGTTATTACTAC
IGHD3-Ka	16033664	D3aᵃ	IGHD3-Ka	IGHD3-3*01	96.3	GTATTACAATTTTTGGAGTGGTTATTACACC
IGHD4-Kd	16033676	D4dᵃ	IGHD4-Kd	IGHD4-23*01	100	TGACTACGGAATCTAG
IGHD5-Kd	16033683	D5dᵃ	IGHD5-Kd	IGHD4-23*01	100	GTGGTATAGACTACGGTTAC
IGHD5-Kc	16033682	D5cᵃ	IGHD5-Kc	IGHD5-12*01	100	GGGGATATAGTGGGTACAGTTAC
IGHD6-Kd	16033691	D6dᵃ	IGHD6-Kd	IGHD6-13*01	100	GGGTATAGCGGCACGTGGAAC
IGHD1-I1	90684266	IGHD1-1*01ᶜ, D1dᵃ	IGHD1-I1	IGHD1-1*01	92.86	GGTACAGCTGGAACTAT
IGHD1-I2	90684266	IGHD1-2*01ᶜ	IGHD1-I2	IGHD1-7*01	93.75	GGTATAGCTGGAACTAT
IGHD1-I3	90684266	IGHD1-3*01ᶜ, D1cᵃ	IGHD1-I3	IGHD1-20*01	100	GGTATAACTGGAACGAC
IGHD1-I4	90684266	IGHD1-4*01ᶜ, D1eᵃ	IGHD1-I4	IGHD1-20*01	94.12	GGTATAGCTGGAACGAC
IGHD1-I5	90684265	IGHD1-5*01ᶜ, D1fᵃ	IGHD1-I5	IGHD1-7*01	100	GGTATAACTGGAACTAC
IGHD1-I6	90684265	IGHD1-6*01ᶜ	IGHD1-I6	IGHD1/OR15-1a*01	100	GGTATAACTGGAA
IGHD1-I7	90684265	IGHD1-7*01ᶜ, D1bᵃ	IGHD1-I7	IGHD1-1*01	100	AGGAACACCTGGAACGAC
IGHD1-I8	90684265	IGHD1-8*01ᶜ	IGHD1-I8	IGHD1-26*01	100	GGTATAGTGGGAGCTACAAC
IGHD2-I1	90684266	IGHD2-1*01ᶜ	IGHD2-I1	IGHD2/OR15-2a*01	92.86	AGGATATTGTACTAGTACTACTTGCTATGCC
IGHD2-I2	90684266	IGHD2-2*01ᶜ, D2aᵃ	IGHD2-I2	IGHD2-15*01	92.86	AGGATATTGTAGTGGTGGTGTCTGCTACGCC
IGHD2-I3	90684266	IGHD2-3*01ᶜ	IGHD2-I3	IGHD2/OR15-2a*01	94.74	AGAATATTGTAGTAGTACTTACTGCTCCTCC
IGHD2-I4	90684265	IGHD2-4*01ᶜ	IGHD2-I4	IGHD2-15*01	100	AGAATATTGTAGTGGTATTTACTGCTATGCC
IGHD2-I5	90684265	IGHD2-5*01ᶜ, D2cᵃ	IGHD2-I5	IGHD5-12*01	100	AGCACACTGTAGTGATAGTGGCTGCTCCTCC
IGHD2-I6	90684265	IGHD2-6*01ᶜ	IGHD2-I6	IGHD2-15*01	92	AGCATATTGTAGTGGTGGTGTCTGCTACACC
IGHD3-I1	90684266	IGHD3-1*01ᶜ, D3bᵃ	IGHD3-I1	IGHD2/OR15-2a*01	100	GTATTACGAGGATGATTACGGTTACTATTACACCCACAGCGT
IGHD3-I2	90684265	IGHD3-2*01ᶜ	IGHD3-I2	IGHD3-22*01	100	GTATTACTATGATAGTGGTTATTACACCCACAGCGT
IGHD3-I3	90684265	IGHD3-3*01ᶜ	IGHD3-I3	IGHD3/OR15-3a*01	100	GTACTGGGGTGATTATTATGAC
IGHD3-I4	90684265	IGHD3-4*01ᶜ, D3dᵃ	IGHD3-I4	IGHD3-9*01	100	GTATTACGATTACGATATTAGTAGTCGATATTAAACC
IGHD4-I1	90684265	IGHD4-1*01ᶜ, D4cᵃ	IGHD4-I1	IGHD2-15*01	100	TGACTACGGTAGCAGCTAC
IGHD4-I2	90684265	IGHD4-2*01ᶜ, D5aᵃ	IGHD4-I2	IGHD5-18*01	100	GTGGATACAGTGGGTACAGTTAC
IGHD4-I3	90684265	IGHD4-3*01ᶜ, D4eᵃ, D4aᵃ	IGHD4-I3	IGHD4-4*01	93.75	TGACTACGGTAACTAC
IGHD4-I4	90684265	IGHD4-4*01ᶜ, D4bᵃ	IGHD4-I4	IGHD4-4*01	100	TGAATACAGTAACTAC
IGHD5-I1	90684266	IGHD5-1*01ᶜ, D5bᵃ	IGHD5-I1	IGHD5-18*01	100	GTGGATACAGCTACAGTTAC
IGHD5-I2	90684265	IGHD5-2*01ᶜ	IGHD5-I2	IGHD5/OR15-5a*01	100	GTGGATATAGCTACAGTTAC
IGHD5-I3	90684265	IGHD5-3*01ᶜ, D5eᵃ	IGHD5-I3	IGHD5-18*01	100	GGGGATACAGTGGGTACAGTTAC
IGHD6-I1	90684266	IGHD6-1*01ᶜ, IGHD6-4*01ᶜ, D6aᵃ	IGHD6-I1	IGHD6-13*01	95.24	GGGTATAGCAGCGGCTGGTAC
IGHD6-I2	90684266	IGHD6-2*01ᶜ, D6bᵃ	IGHD6-I2	IGHD2-2*02	100	GGGTATAGCAGCTGGTCC
IGHD6-I3	90684265	IGHD6-3*01ᶜ	IGHD6-I3	IGHD6-13*01	94.44	GGGTATAGCGGCAGCTGGAAC
IGHD6-I5	90684265	IGHD6-5*01ᶜ, D6cᵃ	IGHD6-I5	IGHD6-19*01	94.74	GGGTATAGCGGTGGCTGGTCC
IGHD6-I6	90684265	IGHD6-6*01ᶜ	IGHD6-I6	IGHD6-13*01	100	GGGTATAGCAGCAGCTAC
IGHD7-I1	90684265	IGHD7-1*01ᶜ	IGHD7-I1	IGHD7-27*01	100	CTAACTGGGGA
IGHJ1-I1	90684265	IGHJ1*01ᶜ, mJH1ᵃ	IGHJ1-I1	IGHJ1*01	92.31	GCTGAATACTTCGAGTTCTGGGGCCAGGGCGCCCTGGTCACCGTCTCCTCAG
IGHJ2-I1	90684265	IGHJ2*01ᶜ, mJH2ᵃ	IGHJ2-I1	IGHJ2*01	97.14	CTACTGGTACTTCGATCTCTGGGGCCCTGGCACCCCAATCACCATCTCCTCAG
IGHJ3-I1	90684265	IGHJ3*01ᶜ, mJH3ᵃ	IGHJ3-I1	IGHJ3*01	90	TGATGCTTTTGATTTCTGGGGCCAAGGGCTCAGGGTCACCGTCTCTTCAG
IGHJ4-I1	90684265	IGHJ4*01ᶜ, mJH4ᵃ	IGHJ4-I1	IGHJ4*02	95.83	ACTACTTTGACTACTGGGGCCAGGGAGTCCTGGTCACCGTCTCCTCAG
IGHJ5-I1	16923147	IGHJ5-1*01ᶜ, mJH5ᵃ,	IGHJ5-I1	IGHJ4*02	91.43	ACAACCGGTTCGATGTCTGGGGCCCGGGAGTCCTGGTCACCGTCTCCTCAG
IGHJ5-I2	16923147	IGHJ5-2*01ᶜ, mJH5betaᵃ	IGHJ5-I2	IGHJ4*02	91.43	ACAACTCATTGGATGTCTGGGGCCAGGGAGTTCTGGTCACCGTCTCCTCAG
IGHJ5-I2*02	90684265	IGHJ5-2*02ᶜ	IGHJ5-I2*02	IGHJ1*01	100	ACAACTCATTGGATGTCTGGGGCCGGGGAGTTCTGGTCACCGTCTCCTCAG
IGHJ6-I1	90684265	IGHJ6*01ᶜ, mJH6ᵃ	IGHJ6-I1	IGHJ4*03	88.57	ATTACTACGGTTTGGATTCCTGGGGCCAAGGGGTCGTCGTCACCGTCTCCTCAG

## Sheet: B. Lambda segments
Note: the values in brackets represent the closest BLAST hit when there is no alternative (i.e. when the sequence is not found in GenBank)
references:		ᵃ King's College London		http://www.kcl.ac.uk/immunobiology/Mac_ig/
		ᵇ Sundling (refs. 22786681 and 22989932)		http://www.ncbi.nlm.nih.gov/pubmed/?term=22786681+OR+22989932
		ᶜ IMGT		http://www.imgt.org/genedb/resultPage.action?model.gene.id.species=Macaca+mulatta&model.molComponent=IG&model.geneTypeLike=any&model.allele.fcode=any&model.cloneName=&model.locusLike=IGL&model.mainLocusLike=any&model.cosLocusLike=any&model.groupLike=any&model.subgroup=-1&model.geneLike=&model.selection=any
designation	accession (GI number)	other nomenclature	DESIGNATION	CLOSEST HUMAN HOMOLOG	Sequence identity (%)	sequence
IGLV1-Ka	72533765	IGLV1aᵃ	IGLV1-Ka	IGLV1-50*01	92.59	CAGTCTGTGCTGACGCAGCCGCCCTCAGTGTCTGGGGCCCCCGGGCAGAGGGTCACCATCTCCTGCACTGGGAGCAGCTCCAACATCGGGGCGGGTTATTATGTGCAGTGGTACCAGCAGCTTCCAGGAACGGCCCCCAAACTCCTCATCTATGAAAATAATAAGCGACCCTCAGGGGTTTCTGATCGATTCTCTGGCTCCAAGTCTGGTACCTCAGCCTCCCTGACCATCACTGGACTCCAGTCTGAGGATGAGGCTGATTATTACTGC
IGLV1-Kb	72533767	IGLV1bᵃ	IGLV1-Kb	IGLV1-50*01	92.59	CAGTCTGTGCTGACGCAGCCGCCCTCAGTGTCTGGGGCGCCCGGGCAGAGGGTCACCATCTCCTGCACTGGGAGCAGCTCCAACATTGGGGCGGGTTATGGTGTGCAGTGGTACCAGCAGCTTCCAGGAACGGCCCCCAAACTCCTCATCTATGAAAATAATAAGCGACCCTCAGGGGTTTCTGATCGATTCTCTGGCTCCCAGTCTGGTACCTCAGCCTCCCTGACCATCACTGGACTCCAGTCTGAGGATGAGGCTGATTATTACTGC
IGLV1-Kc	72533769	IGLV1cᵃ	IGLV1-Kc	IGLV1-40*01	90	CAGTCTGTGCTGACACAGCCACCCTCAGTGTCTGGGGCCCCAGGGCAGAGGGTCACCATCTCGTGCACTGGGAGCAGCTCCAACATTGGAGGTTATTATGTATCCTGGTACCAGCAGCTCCCAGGAACGACCCCCAAACTCCTCATCTATCAAGATAATAAGCGACCCTCAGGGGTTTCTGACCGATTCTCTGGCTCCAAGTCTGGTACCTCAGCCTCCCTGACCATCACTGGGCTCCAGACTGAGGATGAGGCTGATTATTACTGC
IGLV1-Kd	72533771	IGLV1dᵃ	IGLV1-Kd	IGLV1-47*02	93.63	CAGTCTGTGCTGACTCAGCCACCCTCAGCGTCTGGGGCTCCCGGGCAGAGTGTCACCATCTCTTGCTCTGGAAGCAGCTCCAACATTGGAGGTAATAATGTATATTGGTACCAGCAGTTGCCAGGAACGGCCCCCAAACTCCTCATCTATTATAGTAATCAGCGACCCTCAGGGGTCCCTGACCGATTCTCTGGCTCCAAGTCTGGCACCTCAGCCTCCCTGGCCATCACTGGTCTCCGGTCTGAGGATGAGGCTGATTATTACTGT
IGLV2-Ka	72533777	IGLV2aᵃ	IGLV2-Ka	IGLV2-11*01	96.24	CAGGCTGCCCTGACTCAGCCTCCCTCTGTGTCTGGGTCTCCTGGACAGTCGGTCACCATCTCCTGCACTGGAACCAGCAGTGACATCGGTGGTTATAACTATGTCTCCTGGTACCAGCAGCACCCAGGCAAAGCCCCCAAACTCATGATTTATGATGTCAGTAAGCGGCCCTCAGGGGTCTCTGATCGCTTCTCTGGCTCCAAATCTGGCAACACGGCCTCCCTGACCATCTCTGGGCTCCAGGCTGAGGATGAGGCTGATTATTACTGC
IGLV2-Kb	72533779	IGLV2bᵃ	IGLV2-Kb	IGLV2-11*01	96.24	CAGGCTGCCCCGACTCAGCCTCCCTCTGTGTCTGGGTCTCCTGGACAGTCGGTCACCATCTCCTGCACTGGAACCAGCAGTGACATCGGTGGTTATAACTATGTCTCCTGGTACCAACAGCACCCAGGCAAAGCCCCCAAACTCATGATTTATGATGTCAGTAAGCGGCCCTCAGGGGTCTCTGATCGCTTCTCTGGCTCCAAATCTGGCAACACGGCCTCCCTGACCATCTCTGGGCTCCAGGCTGAGGATGAGGCTGATTATTACTGC
IGLV2-Kc	72533781	IGLV2cᵃ	IGLV2-Kc	IGLV2-11*01	96.24	CAGGCTGCCCTGACTCAGCCTCGCTCAGTGTCTGGGTCTCCTGGACAGTCGGTCACCATCTCCTGCACTGGAACCAGCAGTGACATCGGTGGTTATAACTATGTCTCCTGGTACCAACAGCATCCAGGCACAGCCCCCAAACTCATGATTTATGAGGTCAGTAAGCGGCCCTCAGGGGTCTCTGATCGCTTCTCTGGCTCCAAGTCTGGCAACACGGCCTCCCTGACCATCTCTGGGCTCCAGGCTGAGGACGAGGCTGATTATTACTGC
IGLV2-Kd	72533783	IGLV2dᵃ, IGLV2eᵃ	IGLV2-Kd	IGLV2-14*01	95.11	CAGGCTGCCCCGACTCAGTCTCCCTCTGTGTCTGGGTCTCCTGGACAGTCGGTCACCATTTCCTGCACTGGAACCAGCAGTGACATTGGTGGTTATAACCGTGTCTCCTGGTACCAACAGCACCCAGGCAAAGCCCCCAAACTCATGATTTATGAGGTCAGTAAGCGGCCCTCAGGGGTCTCTGATCGCTTCTCTGGTTCCAAGTCTGGCAACACGGCCTCCCTGACCATCTCTGGGCTCCAGGCTGAGGACGAGGCTGATTATTACTGC
IGLV2-Kf	72533787	IGLV2fᵃ	IGLV2-Kf	IGLV2-11*01	93.98	CAGGCTGCCCCGACTCAGCCTCCCTCTGTGTCCGGGTCTCCTGGACAGTCGGTCACCATCTCCTGCACTGGAACCAGCAGTGATATTGGGTATTATAATGCTGTGTCTTGGTACCAACAGCATCCAGGCAAAGCCCCCAAACTCATGATTTATGAGGTCAGTAAGCGGCCCTCAGGGGTCTCTGATCGCTTCTCTGGCTCCAAGTCTGGCAACACGGCCTCCCTGACCATCTCTGGGCTCCAGGCTGAGGATGAGGCTGATTATTACTGC
IGLV2-Kg	72533789	IGLV2gᵃ	IGLV2-Kg	IGLV2-14*01	96.65	CAGTCTGCCCCGACTCAGCCTCCCTCTGTGTCTGGGTCTCCTGGACAGTCGGTCACCATCTCCTGCACTGGAACCAGCAGTGACGTTGGTGGTTATAACTATGTCTCCTGGTACCAGCAGCACCCAGGCAAAGCCCCCAAACTCATGATTTATGGTGTCAGTAATCGGCCCTCAGGGGTCTCTGATCGCTTCTCTGGCTCCAAGTCTGGCAACACGGCCTCCCTGACCATCTCTGGGCTCCAGGCTGAGGACGAGGCTGATTATTACTGT
IGLV2-Kh	72533791	IGLV2hᵃ	IGLV2-Kh	IGLV2-11*01	96.65	CAGTCTGCCCCGACTCAGCCTCCCTCTGTGTCTGGGTCTCCTGGACAGTCGGTCACCATCTCCTGCACTGGAACCAGCAGTGACGTTGGTGGTTATAACTATGTCTCCTGGTACCAGCAGCACCCAGGCAAAGCCCCCAAACTCATGATTTATGATGTCAGTAAGCGGCCCTCAGGGGTCTCTGATCGCTTCTCTGGCTCCAAGTCTGGCAACACGGCCTCCCTGACCATCTCTGGGCTCCAGGCTGAGGACGAGGCTGATTATTACTGT
IGLV2-Ki	72533792	IGLV2iᵃ	IGLV2-Ki	IGLV2-11*01	93.98	CAGGCTGCCCTGACTCAGCCTCCCTCAGTGTCCAAGTCTCTTGGACAGTCGGTCACCATCTCCTGCACTGGAACCAGCAATGACGTTGGTGGTTATAATGACGTCTCCTGGTACCAGCAGCACCCAGGCACAGCCCCCAGACTCCTGATTTATGATGTCAGTAAGCGGCCCTCAGGGGTCTCTGATCGCTTCTCTGGCTCCAAGTCTGGCAACACGGCCTCCCTGACCATCTCTGGGCTCCAGGCTGAGGACGAGGCTGATTATTACTGC
IGLV2-Kj	72533794	IGLV2jᵃ	IGLV2-Kj	IGLV2-5*02	90.6	CAGTCTGCCCCGATTCAGTCTCCCTCTGTGTCTGGGTCTCTTGGACAGTCGGTCACCATCTCCTGCACTGGAACCAGCAGTGACATTGGGCGTTATAACTATGTCTCCTGGTACCGACAGCAGCCAGGCACGACCACCAAACTCATGATGTACAAAGTCAATATGCGGCCCTCAGGGGTCTCTGATCGCTTCTCTGGCTCCAAGTCTGGCAACACGGCCTCCCTGACCATCTCTGGACTCCAGGCTGAGGACAAGGCTGATTATTACTGT
IGLV2-Kk	72533796	IGLV2kᵃ	IGLV2-Kk	IGLV2-5*02	90.98	CAGTCTGCCCCGATTCAGTCTCCCTCTGTGTCTGGGTCTCTTGGACAGTCGGTCACCATCTCCTGCACTGGAACCAGCAGTGACATTGGGCGTTATAACTATGTCTCCTGGTACCGACAGCAGCCAGGCACGACCACCAAACTCATGATGTACAAAGTCAATATGCGGCCCTCAGGGGTCTCTGATCGCTTCTCTGGCTCCAAGTCTGGCAACACGGCCTCCCTGACCATCTCTGGACTCCAGGCTGAGGACGAGGCTGATTATTACTGT
IGLV3-Ka	72533798	IGLV3aᵃ, IGLV3dᵃ, IGLV3gᵃ	IGLV3-Ka	IGLV3-19*01	91.47	TCCTCTGAGCTGACTCAGGAGCCTGCATTGTCTGTGGCCTTGGGACATACAGTCAGCATGACCTGCCAAGGAGACAGCCTCAAAACCTATTATGCAAGCTGGTACCAGCAGAAGCCAGGCCAGGTCCCTGTGCTGGTCATCTATGGTAACAACTACCGGCCCTCAGGGATCCCAGGCCGATTCTCTGTCTCCTGGTCAGGAAACACAGGTTCCTTGACCATCACTGCGGCTCAGGTGGAAGATGAGGCTGACTATTACTGT
IGLV3-Kb	72533800	IGLV3bᵃ	IGLV3-Kb	IGLV3-19*01	91.09	TCCTCTGAGCTGACTCAGGAGCCTGCATTGTCTGTGGCATTGGGACATACAGTCAGCATGACCTGCCAAGGAGACAGCCTCAAAACCTATTATGCAAGCTGGTACCAGCAGAAGCCAGGCCAGGTCCCTGTGCTGGTCATCTATGGTAACAACTACCGGCCCTCAGGGATCCCAGGCCGATTCTCTGTCTCCTGGTCAGGAAACACAGGTTCCTTGACCATCACTGCGGCTCAGGTGGAAGATGAGGCTGACTATTACTGT
IGLV3-Kc	72533802	IGLV3cᵃ	IGLV3-Kc	IGLV3-19*01	93.02	TCCTCTGAGCTGACTCAGGAGCCTGCATTGTCTGTGGCCTTGGGACATACAGTCAGCATGACCTGCCAAGGAGACAGCCTCAAAACCTATTATGCAAGCTGGTACCAGCAGAAGCCAGGCCAGGTCCCTGTGCTGGTCATCTATGGTAACAACTACCGGCCCTCAGGGATCTCAGAGCGATTCTCTGGCTCCAGCTCAGGAAACACAGCTTCCTTGACCATCACTGGGGCTCAGGTGGAAGATGAGGCTGACTATTACTGT
IGLV3-Ke	72533806	IGLV3eᵃ	IGLV3-Ke	IGLV3-19*01	90.7	TCCTCTGAGCTGACTCAGGAGCCTGCATTGTCTGTGGCCTTGGGACATACAGTCAGCATGACCTGCCAAGGAGATAGCCTCAAAACCTATTATGCAAGCTGGTACCAGCAGAAGCCAGGCCAGGTCCCTGTGCTGGTCATCTATGGTAACAACTACCGGCCCTCAGGGATCCCAGGCCGATTCTCTGTCTCCTGGTCAGGAAACAGAGGTTCCTTGACCATCACTGCGGCTCAGGTGGAAGATGAGGCTGACTATTACTGT
IGLV3-Kf	72533808	IGLV3fᵃ	IGLV3-Kf	IGLV3-19*01	91.47	TCCTCTGAGCTGACTCAGGAGCCTGCATTGTCTGTGGCCTTGGGACATACAGTCAGTATGACCTGCCAAGGAGACAGCCTCAAAACCTATTATGCAAGCTGGTACCAGCAGAAGCCAGGCCAGGTCCCTGTGCTGGTCATCTATGGTAACAACTACCGGCCCTCAGGGATCCCAGGCCGATTCTCTGTCTCCTGGTCAGGAAACACAGGTTCCTTGACCATCACTGCGGCTCAGGTGGAAGATGAGGCTGACTATTACTGT
IGLV3-Kh	72533812	IGLV3hᵃ	IGLV3-Kh	IGLV3-19*01	90.7	TCCTCTGGGCTGACTCAGGAGCCTGCATTGTCTGTGGCCTTGGGACATACAGTCAGGATGACCTGCCAAGGAGACAGCCTCAAAACCTATTATGCAAGCTGGTACCAGCAGAAGCCAGGCCAGGTCCCTGTGCTGGTCATCTATGGTAACACCAATAGGCCCTCAGGGATCCCAGGCCGATTCTCTGGCTCCTGGTCAGGAAACAGAGGTTCCTTGACCATCACTGCGGCTCAGGTGGAAGATGAGGCTGACTATTACTGT
IGLV3-Ki	72533814	IGLV3iᵃ	IGLV3-Ki	IGLV3-19*01	91.09	TCCTCTGAGCTGACTCAGGAGCCTGCATTGTCTGTGGCCTTGGGACATACAGTCAGCATGACCTGCCAAGGAGATAGCCTCAAAACCTATTATGCAAGCTGGTACCAGCAGAAGCCAGGCCAGGTCCCTGTGCTGGTCATCTATGGTAACAACTACCGGCCCTCAGGGATCCCAGGCCGATTCTCTGTCTCCTGGTCAGGAAACACAGGTTCCTTGACCATCACTGCGGCTCAGGTGGAAGATGAGGCTGACTATTACTGT
IGLV3-Kj	72533816	IGLV3jᵃ	IGLV3-Kj	IGLV3-19*01	90.31	TCCTCTGGGCTGACTCAGGAGCCTGCATTGTCTGTGGCCTTGGGACATACAGTCAGCATGACCTGCCAAGGAGATAGCCTCAAAACCTATTATGCAAGCTGGTACCAGCAGAAGCCAGGCCAGGTCCCTGTGCTGGTCATCTATGGTAACAACTACCGGCCCTCAGGGATCCCAGGCCGATTCTCTGTCTCCTGGTCAGGAAACAGAGGTTCCTTGACCATCACTGCGGCTCAGGTGGAAGATGAGGCTGACTATTACTGT
IGLV3-Kk	72533818	IGLV3kᵃ	IGLV3-Kk	IGLV3-19*01	91.09	TCCTCTGGGCTGACTCAGGAGCCTGCATTGTCTGTGGCCTTGGGACATACAGTCAGGATGACCTGCCAAGGAGACAGCCTCAAAACCTATTATGCAAGCTGGTACCAGCAGAAGCCAGGCCAGGTCCCTGTGCTGGTCATCTATGGTAACACCAATAGGCCCTCAGGGATCCCAGGCCGATTCTCTGGCTCCTGGTCAGGAAACACGGGTTCCTTGACCATCACTGGGGCTCAGGTGGAAGATGAGGCTGACTATTACTGT
IGLV3-Kl	72533820	IGLV3lᵃ	IGLV3-Kl	IGLV3-19*01	91.47	TCCTCTGGGCTGACTCAGGAGCCTGCATTGTCTGTGGCCTTGGGACATACAGTCAGGATGACCTGCCAAGGAGACAGCCTCAAAACCTATTATGCAAGCTGGTACCAGCAGAAGCCAGGCCAGGTCCCTGTGCTGGTCATCTATGGTAACACCAATAGGCCCTCAGGGATCCCAGGCCGATTCTCTGGCTCCTGGTCAGGAAACACAGGTTCCTTGACCATCACTGGGGCTCAGGTGGAAGATGAGGCTGACTATTACTGT
IGLV3-Km	72533822	IGLV3mᵃ	IGLV3-Km	IGLV3-19*01	91.09	TCCTCTGAGCTGACTCAGAAGCCTGCATTGTCTGTGGCCTTGGGACATACAGTCAGGATGACCTGCCAAGGAGACAGCCTCAAAACCTATTATGCAAGCTGGTACCAGCAGAAGCCAGGCCAGGTCCCTGTGCTGGTTATCTATGGTAACACCAATAGGCCCTCAGGGATCCCAGGCCGATTCTCTGTCTCCTGGTCAGGAAACACAGCTTCCTTGACCATCACTGGGGCTCAGGTGGAAGATGAGGCTGACTATTACTGT
IGLV3-Kn	72533824	IGLV3nᵃ	IGLV3-Kn	IGLV3-19*01	94.64	TCTTCTGAGCTGACTCAGGACCCTGCAGTGTCTGTGGCCTTGGGACAGACAGTCAGGATCACCTGCCAAGGAGACAGCCTCAGAAGCTATTATGCAAGCTGGTACCAGCAGAAGCCAGGCCAGGTCCCTGTGCTGGTCATCTATGGTAACAACTACCGGCCCTCAGGGATCCCAGGCCGATTCTCTGTCTCCTGGTCAGGAAACACAGGTTCCTTGACCATCACTGGGGCTCAGGTGGAAGATGAGGCTGACTATTACTGT
IGLV3-Ko	72533826	IGLV3oᵃ, IGLV3pᵃ	IGLV3-Ko	IGLV3-27*01	93.49	TCCTATGAGCTGACACAGCCACCCTCGGTGTCAGTGTCTCCCGGACAGACGGCCAAGATCACCTGCTCTGGAGAAATACTGGCAAAAAAATATGCTCGGTGGTTCCAGCAGAAGCCAGGCCAGGCCCCTGTGCTGGTGATTTATAAAGACAGTGAGCGCCCCTCAGGGATTCCTGAACGTTTCTCTGGCTCCAGCTCAGGGACCACAGTCACCCTGACCGTCAGTGGGGCCCAGGCTGAGGATGAGGCTGACTATTACTGT
IGLV3-Kq	72533830	IGLV3qᵃ	IGLV3-Kq	IGLV3-27*01	93.1	TCCTATGAGCTGACACAGCCACCCTCGGTGTCAGTGTCCCTTGGACAGACGGCCAAGATTACCTGCTCTGGAGATGTACTGGCAAAATATTATGCTCATTGGTTCCAGCAGAAGCCAGGCCAGGCGCCTGTGCTGGTGATTTATAAAGACAGTGAGAGGCCCTCAGGGATCCCTGAGCGATTCTCTGGCTCCAGCTCAGGGACCACAGTCACCCTGACCATCAGCGGGGCCCAGGCTGAGGATGAGGCTGACTATTACTGT
IGLV4-Ka	72533832	IGLV4aᵃ	IGLV4-Ka	IGLV4-69*01	94.93	CAGCCTGTGCTGACTCAGTCGCCTTCTGCCTCTGCCTCCCTGGGAGCCTCGATCAAGCTCACCTGCACTCTGAGCAGTGGGCACAGCAGCTACACCATCGCATGGCATCAGCAGCAGCAAGGGAAGGCCCCTCGGTACTTGATGTGGCTTAAAAGTGATGGCAGCCACAGCAAGGGGGACGGGATCCCTGATCGCTTCTCAGGCTCCAGCTCCGGGGCTGAGCGCTACCTCACCATCTCCAACCTCCAGTCTGAGGATGAGGCTGATTATTACTGT
IGLV4-Kb	72533834	IGLV4bᵃ, IGLV4cᵃ	IGLV4-Kb	IGLV4-69*01	95.29	CAGCCTGTGCTGACTCAGTCGCCTTCTGCCTCTGCCTCCCTGGGAGCCTCGGTCAAGCTCACCTGCACTCTGAGCAGTGGGCACAGCAGCTACACCATCGCATGGCATCAGCAGCAGCAAGGGAAGGCCCCTCGGTACTTGATGTGGCTTAAAAGTGATGGCAGCCACAGCAAGGGGGACGGGATCCCTGATCGCTTCTCAGGCTCCAGCTCCGGGGCTGAGCGCTACCTCACCATCTCCAACCTCCAGTCTGAGGATGAGGCTGATTATTACTGT
IGLV4-Kd	72533838	IGLV4dᵃ, IGLV4eᵃ	IGLV4-Kd	IGLV4-69*01	95.65	CAGCCTGTGCTGACTCAGTCGCCCTCTGCCTCTGCCTCCCTGGGAGCCTCGGTCAAGCTCACCTGCACTCTGAGCAGTGGGCACAGCAGCTACGCCATCGCATGGCATCAGCAGCAGCAAGGGAAGGCCCCACGGTACTTAATGAGGCTTAACAGTGTTGGCAGCCACAGCAAGGGGGACGGGATCCCTGATCGCTTCTCAGGCTCCAGCTCCGGGGCTGAGCGCTACCTCACCATCTCCAACCTCCAGTCTGAGGATGAGGCTGATTATTACTGT
IGLV5-Kc	72533846	IGLV5cᵃ	IGLV5-Kc	IGLV5-45*01	92.17	AAGCCTATGCTGACTCAGCCGGCCTCCCTCTCAGCATCTCCTGGAGCATCAGCCAGTCTCACATGCACCTTCAGCGGTGGCATCAATGTTGCTGGCTACCACATATTCTGGTACCAGCAGAAGCCAGGGAGTCCTCCCCGGTATCTTCTGAGGTACAAATCAGACTCAGATAAGGGCCAGGGCTCTGGAGTCCCCAGCCGCTTCTCTGGATCCAAAGATGCTTCAGCGAACGCAGGGATTTTACGCATCTCTGGGCTCCAGTCTGAGGATGAGGCTGACTATTACTGT
IGLV5-Kd	72533848	IGLV5dᵃ	IGLV5-Kd	IGLV5-45*01	94.01	CAGCCTGTGCTGACTCAGCCAGCCTCCCTCTCAGCATCTCCTGGAGCATCAGCCAGACTCACCTGCACCTTGAGCAGTGGCATCAGTGTTGGTAGTTACAGGATATTCTGGTACCAGCAGAAGCCAGGGAGTCCTCCCCGGTATCTTCTGAACTACCACACAGACTCAGATAAGCACCAGGGCTCTGGAGTCCCCAGCCGCTTCTCTGGATCCAAAGATGCTTCGGCCAATGCAGGGATTTTACTCATCTCTGGGCTCCAGTCTGAGGATGAGGCTGACTATTACTGT
IGLV5-Ke	72533850	IGLV5eᵃ	IGLV5-Ke	IGLV5-48*01	90.98	CAGCCTGTGCTGACCCAGCCTCCTTCCTTTTCTACATCTGGAGCATCAGCCAGTCTCACCTGCACTTTGCGCAGCGACATCAATGTTAGTAGATACCGAATATATTGGTACCAGCAGAAGCCAGAGAGCCCTCCCAGGTATCTCCTGAGCTACTACTCAGACTCATATAAGCACCAGGGCTCTGGAGTCCCCAGCCGCTTCTCTGGATCCAAAGATGCCTCGGTCAATGCAGGGCTTTTACTCATCTCTGGACTCCAGCCTGAGGATGAGGCTGACTATTATTGT
IGLV3-S1	90688584	VL3.1ᵇ	IGLV3-S1	IGLV3-1*01	90.8	TCCTATGAGCTGACTCAGTCACCCTCAGTGTCAGTGTCCCCAGGACAGCCAGCCAGCATCACCTGCTCTGGAGATAAATTTGGGAATGCATATGCTTACTGGTACCAGCAGAAGCCAGGCCAGGTCCCTGTACTGGTCATCTATAAAAATAGCAACCGGCCCTCAGGGATCCCTGAGCGATTCTCTGGCTCCAACTCGGGGAACACGGCCACCCTGACCATCAGCGGGGTCGAGGCTGGGGATGAGGCCGACTATTACTGTGCTACAAGCTATGGCAG
IGLV4-S2	90689453, 90688584	VL4.2ᵇ	IGLV4-S2	IGLV4-3*01	91.39	CTGCCTGTGCTGACTCAGCCCCCGTCTGCATCTGCCTCGTTGGGAGCCTCTGTCAAGCTCACCTGCACCCTGAGCAGTGAGCACAGCAACTACTTTATTTTCTGGTATCAACAGAGACCGGGGAGGTCTCCCCGGTATATAATGAAGGTTAACAGTGATGGCACCCAGAGCAAGGGGGATGGGATCCCCGATCGCTTCTTGGGCTCCAGCTCTGGGGCTGACCGCTACCTCACCATCTCCAACCTCCAGTCTGACGACGAGGCTGAGTATTACTGTGGAGAGTGCCACACGATTGATGGCCAGTACGGT
IGLV2-S3	90688584	VL2.3ᵇ	IGLV2-S3	IGLV2-14*01	95.99	CAGGCTGCCCTGACTCAGTCTCCCTCTGTGTCTGGGTCTCCTGGACAGTCGGTCACCATCTCCTGCACTGGAACCAGCAGTGACATTGGTGGTTATAACCGTGTCTCCTGGTACCAACAGCACCCAGGCAAAGCCCCCAAACTCATGATTTATGAGGTCAGTAAGCGGCCCTCAGGGGTCTCTGATCGCTTCTCTGGTTCCAAGTCTGGCAACACGGCCTCCCTGACCATCTCTGGGCTCCAGGCTGAGGACGAGGCTGATTATTACTGCAGCTCATACGCA
IGLV3-S4	90688584	VL3.4ᵇ	IGLV3-S4	IGLV3-10*01	96.9	TCCTATGAGCTGACACAGCCACCCTCGGTGTCAGTGTCCCCAGGACAGACGGCCAGGATCACCTGCTCTGGAGATGCATTGCCAAAAAAATATGCTTATTGGTTCCAGCAGAAGCCAGGCCAGTCCCCTGTGCTGATCATCTATGAGGACAGCAAACGGCCCTCTGGGATCCCTGAGAGATTCTCTGGCTCCAGCTCAGGGACAGTGGCCACCTTGACTATCAGTGGGGCCCAGGTGGAGGATGAAGCTGACTACTACTGTTACTCAACAGATAGCAGTGGTAATCATAG
IGLV2-S5	90688584	VL2.5ᵇ	IGLV2-S5	IGLV2-23*02	92.83	CAGGCTGCCCCGACTCAGTCTCCCTCTGTGTCTGGGTCTGCTGGACAGTCGGTCACCATCTCCTGCACTGGAACCAGCAGTGATATTGGGTATTATAATGCTGTGTCTTGGTACCAACAGCATCCAGGCAAAGCCCCCAAACTCATGATTTATGAGGTCAGTAAGCGGCCCTCAGGGGTCTCTGATCGCTTCTCTGGCTCCAAGTCTGGCAACACGGCCTCCCTGACCATCTCTGGGCTCCAGGCTGAGGACGAGGCTGATTATTACTGCAGCTCATATGCAGGTAGTGGTACTTTC
IGLV3-S6	90688584	VL3.6ᵇ	IGLV3-S6	V2-10P	92.02	TCTTGTGAACTGACACAGTCACCCTCAGTGTCAGTGGCCCCAGGACAGATGACCAGGATCACCTGTGAAGAAAGTAACATTGGAAGTAAAAGTGCTCAATGGTACCGGCAGAAGCCAGGCCAGGCCCGTGTTTGGGTCATCTATGGGGATAGCAGGCGGCCTTCAGGAATCTGTGAGAGATTCTCTGGCTCCAACTTGGAGAACACAGCCAACCTGACCATCAACAGGGCCCAGGCTGGGGATGAGGCTATTACTGTAAGATGTGGGACATT
IGLV2-S7	90688584	VL2.7ᵇ	IGLV2-S7	IGLV2-8*01	96.4	CAGGCTGCCCTGACTCAGCCTCCCTCAATGTCTGGGTCTCCTGGACAGTCGGTCACCATCTCCTGCACTGGAACCAGCAGTGACATTGGTGGTTATAACCGTGTCTCCTGGTACCAACAGCACCCAGGCAAAGCCCCCAAACTCATGATTTATGAGGTCAGTAAGCGGCCCTCAGGGGTCTCTGATCGCTTCTCTGGCTCCAAGTCTGGCAACACGGCCTCCCTGACCATCTCTGGGCTCCAGGCTGAGGATGAGGCTGATTATTACTGCAGCTCATATGCA
IGLV3-S8	90688584	VL3.8ᵇ	IGLV3-S8	IGLV3-21*02	94.12	TCCTATGAGCTGACTCAGCCACCCTCGGTGTCAGCGGCCTCAGGACAGACGGCCAGGATCACCTGTGGGGGAGACAACATTGGAAGTAAAAATGTGCACTGGTACCAGCAGAAGCCAGCGCAGGCCCCTGTGCTGGTCATCTATGCTGATAGCAAACGGCCCTCAGGGATCCCTGAGCGATTCTCTGGCTCCAACTCAGGGAACACCGCCACCCTGACCATCAGCAGGGTCGAGGCCGGGGATGAGGCTGACTATTACTGTCAGGTGTGGGACAGT
IGLV2-S9	90688584	VL2.9ᵇ	IGLV2-S9	IGLV2-18*02	89.13	CAGGCTGCCCTGACTCAGCCTCCCTCAGTGTCCAAGTCTCTTGGACAGTCGGTCACCATCTCCTGCGCTGGAACCAGCAGTGGCATTGCTAGTTATAGTGACGTCTCCTGGTACCAGCAGCACCCAGGCACAGCCCCCAGACTCCTGATTTACCGTGTCAGTAATCGACCCTCAGGGGTCTCTGATCGCTTCTCTGGCTTCAAGTCTGGCAGCACAGCCTCCCTGACCATCTCTGGGCTCCAGGCTGAGGACGAGGCTATTTATTACTGCTGCTCATATA
IGLV3-S10	90688584	VL3.10ᵇ	IGLV3-S10	IGLV3-19*01	95.5	TCTTCTGAGCTGACTCAGGACCCTGCAGTGTCTGTGGCCTTGGGACAGACAGTCAGGATCACTTGCCAAGGAGACAGCCTCAGAAGCTATTATGCAAGCTGGTACCAGCAGAAGCCAGGCCAGGCCCCTGTGCTGGTCGTCTATGGTAACAACAACCGGCCCTCAGGGATCCCAGAGCGATTCTCTGGCTCCAGCTCAGGAAACACAGCTTCCTTGACCATCACTGGGGCTCAGGTGGAAGATGAGGCTGACTATTACTGTGACTCCTGGGACAGCAGCGGTACCCATC
IGLV3-S11	90688584	VL3.11ᵇ	IGLV3-S11	IGLV3-21*01	93.21	TCCTATGATGTGACTCAGCCACGCTCAGTGTCTGTGTCCCCAGGACAGACGGCCAGGATCACCTGTGGGGGAGACAACATTGGAAGTAAAGTTGTGCACTGGTACCAGCAGAAGCCAGCGCAGGCCCCTGTGCTGGTCATCTATAGAGATAGCAAACGGCCCTCAGGGATCCCTGAGCGATTCTCTGGCTCCAACTCAGGGAACACGGCCACCCTGACCATCAGCGGGGTCGAGGCCGGGGATGAGGCTGACTATTACTGTCAGGTGTGGGACAGTAGTAGTGATCATCC
IGLV3-S12	90688584	VL3.12ᵇ	IGLV3-S12	IGLV3-22*01	90.49	TCCTATGAGCTGACACAGCCACCCTTGGTGTCAGTGTCCCCAGGACAGACAGCCAGGATCACCTGCTCTGGAGATGTACTGAAGGAAAATTATGCTGACTGGTACCAGCAGAAGCCCGGCCAGGCCCCTGTGCTGCTGATACATGAAGATAGTAAGCGACCCTCTGGAATCCCTGAGCGATTCTCTGGGTCCACCTCAGGGGACACGACCACCCTGACCATCAGCAGCACCCTGAGTGAAGATGAGGCTGACTATTCCTGTTTTTCTGGGAATGAGAACAATCC
IGLV2-S13	90688584	VL2.13ᵇ	IGLV2-S13	IGLV2-11*01	96.25	CAGGCTGCCCTGACTCAGCCTCGCTCAGTGTCTGGGTCTCCTGGACAGTCGGTCACCATCTCCTGCACTGGAACCAGCAGTGACATCGGTGGTTATAACTATGTCTCCTGGTACCAACAGCATCCAGGCACAGCCCCCAAACTCATGATTTATGCGGTCAGTAAGCGGCCCTCAGGGGTCTCTGATCGCTTCTCTGGCTCCAAGTCTGGCAACACGGCCTCCCTGACCATCTCTGGGCTCCAGGCTGAGGACGAGGCTGATTATTACTGCTGCTCATATGCAGGCAGCTACACTTTC
IGLV3-S14	90688584	VL3.14ᵇ	IGLV3-S14	IGLV3-19*01	91.64	TCCTCTGAGCTGACTCAGGAGCCTGCATTGTCTGTGGCCTTGGGACATACAGTCAGGATGACCTGCCAAGGAGACAGCCTCAAAACCTATTATGCAAGCTGGTACCAGCAGAAGCCAGGCCAGGTCCCTGTGCTGGTCATCTATGGTAACAACTACCGGCCCTCAGGGATCCCAGGCCGATTCTCTGTCTCCTGGTCAGGAAACACAGGTTCCTTGACCATCACTGCGGCTCAGGTGGAAGATGAGGCTGACTATTACTGTAACTCCTGGGACAGCAGCGGTACCCATCT
IGLV3-S15	90688584	VL3.15ᵇ	IGLV3-S15	IGLV3-21*01	93.79	TCCTATGAGCTGACTCAGCCACCCTCGGTGTCAGTGTCCCCAGGACAGACGGCCAGGATCACCTGTGGGGGAGACAACCTTGGAAGTAAATATGTGCACTGGTACCAGCAGAAGCCAGCGCAGGCCCCTGTGCTGGTCATCTATTATGATAGTGACCGGCCCTCAGGGATCCCTGAGCGATTCTCTGGCTCCAAATCAGGGAACACCGCCACCCTGACCATCAGCGGGGTCGAGGCCGGGGATGAGGCTGACTATTACTGTCAGGTGTGGGACAGTAGTAGTGATCATCC
IGLV1-S16	90688584, 72533773	VL1.16ᵇ, IGLV1eᵃ	IGLV1-S16	IGLV1-47*02	90.88	CAGTCTGTGCTGACTCAGCCTCCCTCAGCGTCTGAGGCCGCCAGGAAGAGTGTCACCATCTCCTGTTCTGGAAGCAGCTCCAACATCGGAAGTAATAGTGTATCCTGGTACCAGCAGCTCCCAGGAACAGCTCCCAAACTCCTCATCTATTATAATGATCAACGAGCCTCAGGTGTCTCTGACCGATTCTCTGGCTCCAAGTCTGGCACGTCAGCCTCCCTGGCCATCAGTGGGCTCCAGACCGAGGATGAGGCTGATTATTACTGCGCAGCATGGGATGATAGCCTGAGCGGTCC
IGLV5-S17	90688584, 72533842	VL5.17ᵇ, IGLV5aᵃ, IGLV5bᵃ	IGLV5-S17	IGLV5-45*01	91	AAGCCTATGCTGACTCAGCCGGCCTCCCTCTCAGCATCTCCTGGAGCATCAGCCAGTCTCACATGCACCTTCAGCGGTGGCATCAATGTTGCTGGCTACCACATATTCTGGTACCAGCAGAAGCCAGGGAGTCCTCCCCGGTATCTTCTGAGGTACAAATCAGACTCAGATAAGGGCCAGGGCTCTGGAGTCCCCAGCCGCTTCTCTGGATCCAAAGATGCTTCAGCGAACACAGGGATTTTACGCATCTCTGGGCTCCAGTCTGAGGATGAGGCTGACTATTACTGTGCCATTGGGCACAGCAGCGGTCCT
IGLV1-S18	90688584	VL1.18ᵇ	IGLV1-S18	IGLV1-40*01	90.85	CAGTCTGTGCTGACACAGCCGCCCTCAGTGTCTGGGGCCCCAGGGCAGAGGGTCACCATCTCGTGCACTGGGAGCAGCTCCAACATTGGAGGTTATTATGTATCCTGGTACCAGCAGCTCCCAGGAACGACCCCCAAACTCCTCATCTATCAAGATAATAAGCGACCCTCAGGGGTTTCTGACCGATTCTCTGGCTCCAAGTCTGGTACCTCAGCCTCCCTGACCATCACTGGGCTCCAGACTGAGGATGAGGCTGATTATTACTGCCTGTCCTATGACAGCAGCCTGAGTG
IGLV1-S19	90688584	VL1.19ᵇ	IGLV1-S19	IGLV1-51*01	90.14	CAGTCTGTGCTGACGCAGCCGCCCTCAGTGTCTGGGGACCCCGGGCAGAGGGTCACCATCTCGTGCACTGGGAGCAGCTCCAACATTGGAGGTTATTATGTATACTGGTACCAGCAGTTCCCAGGAACAGCCCCCAAACTCCTCATCTATGACAATAATAAGCGACCCTCAGGGGTTTCTGACCGATTCTCTGGCTCCAAGTCTGGTACCTCAGCCTCCCTGACCATCACTGGGCTCCAGCCTGGGGATGAGGCTGATTATTACTGCGGAGCATGGGATAGCAGCCTGAGTGCTCA
IGLV1-S20	90688584	VL1.20ᵇ	IGLV1-S20	IGLV1-51*02	93.48	CAGTCTGTGCTGACGCAGCCGCCCTCAGTGTCTGCGGCCCCAGGACAGAGGGTCACCATCTCCTGCTCTGGAAGCAGCTCCAACATCGGGAGAAGTTATGTATCCTGGTACCAGCAGGTCCCAGGAACAGCCCCCAAACTCCTCATCTATCAAGATAATAAGCGACCCTCAGGGGTTTCTGACCGATTCTCTGGCTCCAAGTCTGGTACCTCAGCCTCCCTGGCCATCAC
IGLV7-S21	90688584	VL7.21ᵇ	IGLV7-S21	IGLV7-43*01	93.1	CAGGCTGTAGTGACTCAGGAGCCCTCACTGACTGTGTCCCCAGGAGGGACAGTCACTCTCACCTGTGCTTCCAGCACTGGAGCAGTCACCAGTGGTCACTCTCCACACTGGTGCCAGCAGAAGCCTGGCCAAGCCCCCAGGACACTGATTTATAATACAAGCTTCAAACACTCCTGGACTCCTGCCCGGTTCTCAGGCTCCCTCCTTGGGGGCAAAGCTGCCCTGATACTGTCAGGTGCACAGCCTGAGGACGAGGCTGAGTATTACTGCTTGCTGCACTATAGTGGTGCTCAG
IGLV1-S22	90688584	VL1.22ᵇ	IGLV1-S22	IGLV1-47*02	94.93	CAGTCTGTGCTGACTCAACCACCCTCAGCGTCTGGGGCCCCCGGGCAGAGTGTCACCATCTCCTGTTCTGGAAGCAGCTCCAACATCGGAAGTAATTATGTATACTGGTACCAGCAGCTCTCAGGAAAGGCCCCCAAACTCCTCATCTATAATAATAATCAGCGACCCTCAGGGGTCCCTGATCGATTCTCTGGCTCCAAGTCTGGCACGTCAGCCTCCCTGGCCATCAGTGGGCTCCAGTCCGAGGATGAGGCTGATTATTACTGCGCAGCATGGGATAGCAGCCTGAGCGGTCC
IGLV5-S23	90688584	VL5.23ᵇ	IGLV5-S23	IGLV5-48*01	91.35	CAGCCTGTGCTGACTCAGCCAACCTCCCTCTCAGCATCTCCTGGAGCATCAGTCAGACTCACCTGCACCTTGCGCAGTGGCATCAGTGTTGGTGGCTACAATATACACTGGTACCAGCAGAAGCCAGGGAGTCCTCCCCGGTACCTACTGTACTACTACTCAGACTCAAATAAGGGCCAGGGCTCTGGAGTCCCCAGCCGCTTCTCTGGATCCAAAGATGCTTCGGCCAATGCAGGGATTTTACTCATCTCTGGGTTCCAGTCTGAGGATGAGGCTGACTATTACTGTACGACTTGGCACAACAATGCTTCT
IGLV7-S24	90688584	VL7.24ᵇ	IGLV7-S24	IGLV7-43*01	93.1	CAGGCTGTAGTGACTCAGGAGCCCTCAATGACTGTGTCCCCAGGAGGGACAGTCACTCTCACCTGTGCTTCCAGCACTGGAGCAGTCACCAGTGGTCACTCTCCACACTGGTTCCAGCAGAAACCTGGACAAGCCCCCAAGACACTGATTTATAATACAAACTACAAACACTCCTGGACTCCTGCCCGGTTCTCAGGCTCCCTCCTTGGGGGTAAAGCTGCCCTGACACTGTCAGGTGCGCAGCCTGAGGATAAGGCTGAGTATTACTGCTGGCTGTACTATAGTGGTGCTCAG
IGLV1-S25	90688584	VL1.25ᵇ	IGLV1-S25	IGLV1-44*01	93.77	CAGTCTGTGCTGACTCAGCCACCCTCAGCGTCTGGGGCCCCCGGGCAGAGTGTCACCATCTCTTGCTCTGGAAGCAGCTCCAACATCAGAGGTAATGGTGTACACTGGTACCAGCAGCTCTCAGGAATGGCCCCCAAACTCCTCATCTATAATAATAATCAGCGACCCTCAGGGGTCCCTGACCGATTCTCTGGCTCCAAGTCTGGCACCTCAGCCTCCCTGGCCATCACTGGTCTCCAGTCTGAGGATGAGGCCGATTATTACTGCGAAGCATGGGATAACAGCCTGAGCGGTCC
IGLV7-S26	90688584	VL7.26ᵇ	IGLV7-S26	IGLV7-43*01	91.72	CAGGCTGTAGTGACTCAGGAGCCCTCACTGACTGTGTCCCCAGGAGGGACAGTCACTCTCACCTGTGCTTCCAGTACTGGAGCAGTCACCAGTGGTCACTATCCACACTGGTTCCAGCAGAAACCTGGACAAGCCCCCAAGACACTGATTTATGATACAAGCAACAAGCTCTCCTGGACCCCTGCCCGGTTCTCAGGCTCCCTTGCTGGGGGTAAAGCTGCCCTGACACTTTCGGGTGCGCAGCCCGAGGACGAGGCTGAGTATTACTGCTGGCTGTACTACAGTGGTGCTCAG
IGLV1-S27	90688584, 189027225	VL1.27ᵇ	IGLV1-S27	IGLV1-47*02	94.83	CAGTCTGTGCTGACTCAGCCACCCTCAGCGTCTGGGGCTCCCGGGCAGAGTGTCACCATCTCTTGCTCTGGAAGCAGCTCCAACATTGGAAGTAATTATGTATACTGGTACCAGCAGCTCCCAGGAACGGCCCCCAAACTCCTCATCTATTATAGTAATCAGCGACCCTCAGGGGTCCCTGACCGATTCTCTGGCTCTAAGTCTGGCACCTCAGCCTCCCTGGCCATCACTGGTCTCCGATCTGAGGATGAGGCTGATTATTACTGTGCAGCATGGGATAACAGCCTGAGCAGTCC
IGLV5-S28	90688584, 189027225	VL5.28ᵇ	IGLV5-S28	IGLV5-48*01	93.91	CAGCCTGTGCTGACTCAGCCAACCTCCCTCTCAGCATCTCCTGGAGCATCAGCCAGACTCACCTGCACCTTGCGCAGTGGCATCAGTGTTGGTAGTTACAGGATATTCTGGTACCAGCAGAAGCCAGGGAGTCCTCCCCGGTATCTTCTGAACTACCACACAGACTCAGATAAGCACCAGGGATCTGGAGTCCCCAGCCGCTTCTCTGGATCCAAAGATGCTTCGGCCAATGCAGGGATTTTACTCATCTCTGGGCTCCAGTCTGAGGATGAGGCTGACTATTACTGTATGATTTGGCACAACAATGCTTCT
IGLV9-S29	90688584, 189027225	VL9.29ᵇ	IGLV9-S29	IGLV9-49*01	94.23	CAGCCTGTGCTGACTCAGCCATCCTCTGCATCGGCCTCCCTGGGAGCCTCGGTCACACTCACCTGCACCCTGAGTAGCGGCTACAGTAATTATGCGGTGGACTGGCACCAGCAGAGACCAGGGAAGGGCCCTCAGTTTGTGATGCGAGTGGGCACAGGTGGGATTGTGGGATCCAAGGGGGATGGCATCCCTGATCGCTTCTCAGGCTCGGGCTCCGGCCTGAATCGGTACCTGACCATCAAGAACATTCAGGAAGAGGATGAGAGTGACTACCACTGTGGGGCAGACCACGGCACTGGGAGCAGCTTCGTG
IGLV1-S30	90688584, 189027225	VL1.30ᵇ	IGLV1-S30	IGLV1-40*01	91.19	CAGTCTGTGCTGACGCAGCCGCCCTCAGTGTCTGGGGCGCCCGGGCAGAGGGTCACCATCTCCTGCACTGGGAGCAGCTCCAACATTGGAGGTTATTATGTGCAGTGGTACCAGCAGCTTCCAGGAACGGCCCCCAAACTCCTCATCTATGAAAATAATAAGCGACCCTCAGGGGTTTCTGATCGATTCTCTGGCTCCCAGTCTGGTACCTCAGCCTCCCTGACCATCACTGGACTCCAGTCTGAGGATGAGGCTGATTATTACTGCCAGTCCTATGACAGCAGCTTGAGTG
IGLV1-S31	90688584, 72533775	VL1.31ᵇ, IGLV1fᵃ	IGLV1-S31	IGLV1-51*02	90.69	CAGTCTGTGCTGACGCAGCCGCCCTCAGTGTCTGCGGCCCCAGGACAGAGGGTCACCATCTCCTGCTCTGGAAGCAGCTTCAACTTCAGGAGGTATTATGTGTCCTGGTACCAGCAGCTCCCAGGAGCAGCCCCCAAACTCCTCATCTATGATGTTAATAAGCGACCCTCAGGGGTTTCTGACCGATTCTCTGGCTCCCAGTCTGGCACCTCAGCCACCCTGGGCATCAGTGGACTCCGGCCTGAGGATGAGGCCGATTATTACTGCTCAGCATGGGATAGCAGCCTGAG
IGLV5-S32	90688584	VL5.32ᵇ	IGLV5-S32	IGLV5-45*01	90.58	CAGCCTGTGCTGACTCAGCCAGCCTCCCTCTCAGCATCTCCTGGAGCATCAGCCAGTCTCACATGCACCTTCAGTGGTGGCACCAATGTTGGTGACTACACTATACACTGGTACCAGCAGAAGCCAGGGAGTCCTCCCCGGTATCTTCTGAAGTACAAATCAGACTCAGATAAGCACCAGGGCTCTGGAGTCCCCAGTCGCTTCTCTGGATCCAAAGATGCTTCAGCGAACACAGGGATTTTACGCATCTCTGGGCTCCAGTCTGAGGATGAGGCTGACTATTACTGTGCCATTGGGCGCAGCAGCGCTTCT
IGLV7-S33	90688584, 189027225	VL7.33ᵇ	IGLV7-S33	IGLV7-46*01	92.12	CAGGCTGTAGTGACTCAGGAGCCCTCACTGACTGTGTCCCCAGGAGGGACAGTCACTCTCACTTGTGGCTCCAGTGCTGGAGCAGTCACTGGGAGTCATTATCCCTACTGGTTCCAGCAGAAGCCTGGCCAAGCCCCTAGAACACTGATTTATGATACAAGCAACAAGCTCTCCTGGACCCCTGCCCGGTTCTCAGGCTCCCTCCTTGGGGGTAAAGCTGCCCTGACACTGTCAGGTGCGCAGCCTGAGGATGAAGCTGAGTATTACTGCTGGCTGCACTATAGTGGTGCTC
IGLV6-S34	90688584, 189027225	VL6.34ᵇ	IGLV6-S34	IGLV6-57*01	92.67	CCCCATTCTGTGTCGGGGTCTCCGGGGCAGACGGTCACCATCTCCTGCACCCACAGCAGTGGCAGCATTGACAACAGCTATGTGTACTGGTACCAGCAGCGCCCGGGCAGCGCCCCCACCACTGTGATCTACAATGATGACCAAAGACCCTCTGGGGTCCCTGATCGGTCCTCTGGCTCCATCGACAGCTCCTCCAACTCTGCCTCCCTCACCATCTCTGGACTGAAGTCTGAGGACGAGGCTGACTATTACTGTCAGTCTTATGACAGCAGC
IGLV5-S35	90688584	VL5.35ᵇ	IGLV5-S35	IGLV5-52*01	94.32	CAGCCTGTGCTGACTCAGCCATCTTCCCATTCCGCATCTCCTGGAGCGCCAGCCAGACTCACCTGCACGCTGAGCAGTGGCTTCAGTGTTGGTGACTTCTGGATACGGTGGTACCAACAAAAGCCAGGGAGCCCTCCCCGGTATCTCCTGTACTACCACTCAGACTCAGATAAGCACCAAGGCTCTGGAGTTCCCAGCCGCTTCTCTGGATCCAATGATGCATCAGCCAATGCAGGGATTCTGCATATCTCTGGGCTCCAGCCTGAGGATGAGGCTGACTATTACTGTTGTACATGGCATGGCAACTCTAAGACTCA
IGLV4-S36	90688584, 205361098	VL4.36ᵇ	IGLV4-S36	IGLV4-69*01	95.99	CAGCCTGTGCTGACTCAGTCGCCCTCTGCCTCTGCCTCCCTGGGAGCCTCGGTCAAGCTCACCTGCACTCTGAGCAGTGGGCACAGCAGCTACGCCATCGCATGGCATCAGCAGCAGCAAGGGAAGGCCCCTCGGTACTTAATGAGGCTTAACAGTGATGGCAGCCACAGCAAGGGGGACGGGATCCCTGATCGCTTCTCAGGCTCCAGCTCCGGGGCTGAGCGCTACCTCACCATCTCCAACCTCCAGTCTGAGGATGAGGCTGATTATTACTGTCAGACCTGGGATACTGGCATTCA
IGLV1-S37	90688584, 205361098	VL1.37ᵇ	IGLV1-S37	V1-23P	91.61	CAGTCTGTGCTGACTCAGCCACCCTCAGTGTCTTGGGCCACAGGGCCGAGGCTCACTATCTCCTGCATTGGAAGCAGCTCCTACATTGGCACTGGCTATAATGTAAACTGTTGGCAGTGGCTCCCAAGAACTGATCCCAAACTCCTCAGGTGTAATGATAAGAACTGGGCCTCCTGGGCATCTGACCAATTCTCTGGCTCCAAGTCTGGCAACTTGGCCTCCCTGGCCACCACTGGCCTCTGGACTGAGGACGAGACTGAGTATCACTGCCAGTTCCACGGCAGCAGCATGAGTGCTT
IGLV5-S38	90688584	VL5.38ᵇ	IGLV5-S38	V4-8P	92.95	CAGCCTGTGCTGACTCAGCCGCCCTCCCTCTCTGCATCTCAGGGAGCATCAGCCAGACTCTCCTGCACCCTGAGCAGTGGCTTCAGTGCTGATCTCTACTGGATATACTGGTACCAGCATAAGCCAGGGAGCCCTCCCCGGTATCTCCTGAGCCTCTACCAAAATTCACTTCATGACCTGGGCTCCGGGGTCCCCAGGCGCATCTCTGGATTGATGGAAGACTGGTCCAATAAAGGGCTCTTGCTCATATCTGATCTCCAGCCTGAGGATGAGGCTGACTATTACTGTATGATTGAGCACGGCAGAGCTTCT
IGLV6-S39	90688584	VL6.39ᵇ	IGLV6-S39	IGLV6-57*01	92.34	CCCCATTCTGTGTCGGGGTCTCCGGGGCAGACGGTCACCATCTCCTGCACCCGCAGCAGTGGCAGCATTGACAGTGAATATGTGCAGTGGTACCAGCAGCGCCCGGGCAATGCCCCCACCACAGTGATTTACAAAGATAACCAAAGACCCTCTGGGGTCCCTGATCGGTTCTCTGGCTCCATTGACAGCTCCTCCAACTCTGCCTCCCTCGCCATCTCTGGGCTAAAGTCTGAGGACGAGGCTGACTACTACTGTCAGTCTGCTGATGGCAGC
IGLV6-S40	90688584, 239504586	VL6.40ᵇ	IGLV6-S40	IGLV6-57*01	93.61	CCCCATTCTGTGTCGGGGTCTCCGGGGCAGACGGTCACCATCTCCTGCACCCGCAGCAGTGGCAGCATTGACAGTGAATATGTGCAGTGGTACCAGCAGCGCCCGGGCAGTGCCCCCACCACAGTGATTTACAAAGATAACCAAAGACCCTCTGGGGTCCCTGATCGGTTCTCTGGCTCCATCGACAGCTCCTCCAACTCTGCCTCCCTCGCCATCTCTGGGCTGAAGTCTGAGGACGAGGCTGACTACTACTGTCAGTCTTATGACAGCTACAATC
IGLV10-S41	90688584, 239504586	VL10.41ᵇ	IGLV10-S41	IGLV10-54*01	95.61	CAGGCAGGGCTGACTCAGCCACCCTCAGTGTCCAAGGGCTTGAGACAGACGGCCACGCTCACCTGCACTGGAAACAGCAACAATGTTGGCAACCAGGGAGCAGCTTGGCTGCAGCAGCACCAGGGCCACCCTCCCAAACTGCTGTCCTACAGGAATAACAACCGGCCCTCGGGGATCTCAGAGAGATTCTCTGCATCCAGGTCAGGAAACACAGCCTCCCTGACCATCACCGGACTCCAACCTGAGGATGAGGCTGACTATTACTGCTCAGCATGGGACAGCAGCCTCAGTGCTCA
IGLV11-S42	90688584, 239504586	VL11.42ᵇ	IGLV11-S42	IGLV11-55*01	95.42	CAGCCTGTGCTGACTCAGCCACCCTCCCTGTCTGCATCCCCGGGAGCATCGGCCAGACTCCCCTGCACCCTGAGCAGTGACCTCAGTGTTGGTAGTAAAAACATGTACTGGTACCAGCAGAAGCCAGGGAGCGCTCCCAGGTTATTCCTGTACTACTACTCCGACTCAGACAAGCAGCTGGGACCTGGGGTCCCCAATCGAGTCTCTGGCTCCAAGGAGACCTCAAGTAACACAGCGTTTTTGCTCATCTCTGGGCTCCAGCCTGAGGACGAGGCCGATTATTACTGTCAGGTGTATGACAGTAGTGCTAAT
IGLV8-S43	90688584	VL8.43ᵇ	IGLV8-S43	IGLV8-61*01	95.25	GAGACTGTGGTGACCCAGGAGCCATCGTTGTCAGTGTACCCTGGAGGAACAGTCACACTCACCTGTGGCCTGAGCTCTGGCTCAGTCTCTACCAGTAACTACCCCAGCTGGTACCAGCAGACCCCAGGCCAGGCTCCACGCACGCTCATCTACAGCACAAACACTCGCCCTTCTGGGGTCCCTGATCGCTTCTCTGGCTCCATCCTTGGGAACAAAGCTGCCCTCACCATCACGGGGGCTCAGGCAGACGATGAATCTGATTATTACTGTACGCTCTACATGGGTAGTGGCATTTC
IGLV2-S44	90689448	VL2.44ᵇ	IGLV2-S44	IGLV2-11*01	94.27	CAGTCTGCCCTGACTCAGCCTCCCTCAGTGTCCAAGTCTCTTGGACAGTCGGTCACCATCTCCTGCACTGGAACCAGCAGTGACATTGGTGGTTATAATGACGTCTCCTGGTACCAGCAGCACCCAGGCACAGCCCCCAGACTCCTGATTTATGATGTCAGTAAGCGGCCCTCAGGGGTCTCTGATCGCTTCTCTGGCTCCAAGTCTGGCAACACGGCCTCCCTGACCATCTCTGGGCTCCAGGCTGAGGACGAGGCTGATTATTACTGCTGCTCATATAGGAGTGGAAGCACTTTC
IGLV3-S45	90689439	VL3.45ᵇ	IGLV3-S45	IGLV3-27*01	92.61	TCCTATGAGCTGACACAGCCACCCTCGGTGTCAGTGTCCCTTGGACAGACGGCCAAGATTACCTGCTCTGGAGATGTACTGGCAAAATATTATGCTCATTGGTACCAGCAGAAGCCAGGCCAGGCGCCTGTGCTGGTGATTTATAAAGACAGTGAGAGGCCCTCAGGGATCCCTGAGCGATTCTCTGGCTCCAGCTCAGGGACCACAGTCACCCTGACCATCAGCGGGGCCCAGGCTGAGGATGAGGCTGACTATTACTGTTACTCTGGGGATGACAACAATCT
IGLV3-S46	90769204	VL3.46ᵇ	IGLV3-S46	IGLV3-21*01	93.45	TCCTATGAGCTGACTCAGCCACGCTCAGTGTCCGTGTCCCCAGGACAGACGGCCAGGATCACCTGTGGGGGAGACAACATTGGAAGTAAAAGTGTGCAGTGGTACCAGCAGAAGCCACCGCAGGCCCCTGTGCTGGTCATCTATGCTGATAGCGAACGGCCCTCAGGGATCCCTGAGCGATTCTCTGGCTCCAACTCAGGGAACACCGCCACCCTGACCATCAGCGGGGTCGAGGCCGGGGATGAGGCTGACTATTACTGTCAGGTGTGGGACAGTAGTAGTGATCATCC
IGLV3-S47	90689441	VL3.47ᵇ	IGLV3-S47	IGLV3-21*02	92.41	TCCTATGATCTGACTCAGCCACCCTCGGTGTCAGTGTCCCCAGGACAGACGGCCAGGATCACCTGTGGGGGAGACAACATTGGAAGTGAAGTTGTGAACTGGTACCAGCAGAAGCCACCGCAGGCCCCTGTGCTGGTCATCTATGCTGATAGCGAACGGCCCTCAGGGATCCCTGAGCGATTCTCTGGCTCCAAATCAGGGAACACGGCCACCCTGACCATCAGCGGGGTCGAGGCCGGGGATGAGGCTGACTATTACTGTCAGGTGTGGGACATTAGTAGTGATCATCC
IGLV3-S48	90689441	VL3.48ᵇ	IGLV3-S48	IGLV3-19*01	91.46	TCCTCCGGGCTGACTCAGGAGCCTGCATTGTCTGTGGCCTTGGGACATACAGTCAGGATGACCTGCCAAGGAGACAGCCTCAAAACCTATTATGCAAGCTGGTACCAGCAGAAGCCAGGCCAGGTCCCTGTGCTGGTCATCTATGGTAACAACTACCGGCCCTCAGGGATCCCAGGCCGATTCTCTGTCTCCTGGTCAGGAAACACAGGTTCCTTGACCATCACTGCGGCTCAGGTGGAAGATGAGGCTGACTATTACTGTAACTCCTGGGACAGCAGCGGTACCCATCC
IGLV3-S49	90689443	VL3.49ᵇ	IGLV3-S49	IGLV3-25*02	93.99	TCCTATGAGCTGACACAGCCACCCTCAGTGTCAGTGTCCCCAGGACAGACGGCCAGGATCACCTGCTCTGGAGAAATACTGGCAAAAAAATATGCTCAGTGGTTCCAGCAGAAGCCAGGCCAGGCCCCTGTGCTGGTGATATATAAAGACAGTGAGAGGCCCTCAGGGATCCCTGAGCGATTCTCTAGCTCCAGTTCAGGGACAACAGTTACCTTGACCATCAGTGGGGCCCAGGCAGAAGATGAGGCTGACTATTACTGTCAATCAGCAGACAGCAGTGGTAATCATCC
IGLV2-S50	90718279	VL2.50ᵇ	IGLV2-S50	IGLV2-11*01	93.91	CAGTCTGCCCTGACTCAGCCTCCCTCAGTGTCCAAGTCTCTTGGACAGTCGGTCACCATCTCCTGCACTGGAACCAGCAGTGACATTGGTGGTTATAATGACGTCTCCTGGTACCAGCAGCACCCAGGCACAGCCCCCAGACTCCTGATTTATGAGGTCAGTAAGCGGCCCTCAGGGGTCTCTGATCGCTTCTCTGGCTCCAAGTCTGGCAACACGGCCTCCCTGACCATCTCTGGGCTCCAGGCTGAGGACGAGGCTGATTATTACTGCTGCTCATATAGGAGTGGAAGCACTTTC
IGLJ1-V1		m_IGLJ1 (vv), JL1ᵇ				TTACATCTTCGGTGCTGGGACCCGGCTCACCGTCCTAG
IGLJ2-V2		m_IGLJ2 (vv), JL2ᵇ				TGGCTTATTCGGAGGAGGGACCCGGCTGACCGTCCT
IGLJ3-V3		m_IGLJ3 (vv), JL3ᵇ				TGTGTTATTCGGAGGAGGGACCCGGCTGACCGTCCTAG
IGLJ4-V4		m_IGLJ4 (vv), JL4ᵇ				TTTGGTATTCTGTGGAGGGACCCAGCTGACCATTGTAG
IGLJ5-V5		m_IGLJ5 (vv), JL5ᵇ				TTGGGTGTTCGGCGAGGGGACCAAGCTGACCATCCTAG
IGLJ6-V6		m_IGLJ6 (vv), JL6ᵇ				TGATGTGTTCGGAAGTGGCACCAAGTTGACCGTCCTC
IGLJ7-V7	353165229	IGLJ7	IGLJ7-V7	IGLJ7*01	86.21	TGTTATGTTGGGAAGAGGCACCAGGCTGACCGTCATCG
IGLJ1-S1	353165229	JL1ᵇ	IGLJ1-S1	IGLJ1*01	84.85	TTACATCTTCGGTGCTGGGACCCGGCTCACCGTCCTAG
IGLJ2-S2	353165229	JL2ᵇ	IGLJ2-S2	IGLJ7*01	93.1	TGGCTTATTCGGAGGAGGGACCCGGCTGACCGTCCTAG
IGLJ3-S3	353165229	JL3ᵇ	IGLJ3-S3	IGLJ3*01	89.47	TGTGTTATTCGGAGGAGGGACCCGGCTGACCGTCCTAG
IGLJ4-S4	353165229	JL4ᵇ	IGLJ4-S4	IGLJ3*01	89.66	TTTGGTATTCTGTGGAGGGACCCAGCTGACCATTGTAG
IGLJ5-S5	353165229	JL5ᵇ	IGLJ5-S5	IGLJ3*02	92.11	TTGGGTGTTCGGCGAGGGGACCAAGCTGACCATCCTAG
IGLJ6-S6	353165229	JL6ᵇ	IGLJ6-S6	IGLJ6*01	94.44	TGATGTGTTCGGAAGTGGCACCAAGTTGACCGTCCTCG

## Sheet: C. Kappa segments
Note: the values in brackets represent the closest BLAST hit when there is no alternative (i.e. when the sequence is not found in GenBank)
references:		ᵃ King's College London	http://www.kcl.ac.uk/immunobiology/Mac_ig/
		ᵇ Sundling (refs. 22786681 and 22989932)	http://www.ncbi.nlm.nih.gov/pubmed/?term=22786681+OR+22989932
		ᶜ IMGT	http://www.imgt.org/genedb/resultPage.action?model.gene.id.species=Macaca+mulatta&model.molComponent=IG&model.geneTypeLike=any&model.allele.fcode=any&model.cloneName=&model.locusLike=IGK&model.mainLocusLike=any&model.cosLocusLike=any&model.groupLike=any&model.subgroup=-1&model.geneLike=&model.selection=any
designation	accession (GI number)	other nomenclature	DESIGNATION	CLOSEST HUMAN HOMOLOG	Sequence identity (%)	sequence
IGKV1-S27	90692433	VK1.27ᵇ	IGKV1-S27	IGKV1D-17*02	94.08	GACATCCAGATGACCCAGTCTCCATCTTCCTTATCTGCATCTGTAGGAGACAGAGTCACCATCACTTGTCGGGCTAGTCAGACCATTAGCAGTTATTTAGCCTGGTATCAGCAGAAACCAGGGAAAGTCCCTAAGCTCCTGATCTATGCTGCATCCAGTTTGGAAAGCGGGGTCCCATCTCGGTTCAGCGGCAGTGGATCTGGGACAGAATTCACTCTCACCATCAGCAGCCTGCAACCTGAAGATTTTGCAACTTATTACTGTCAACAGCATAATAGTCACCCTCC
IGKV3-S35	90693263	VK3.35ᵇ	IGKV3-S35	IGKV3D-15*01	95.56	GAAACAGTGATGACGCAGTCTCCAGCCACCCTGTCTTTGTCTCCAGGGGAAAGAGCCACCCTCTCCTGCAGGGCCAGTCAGAGTGTCAGCAGCAGCTTAGCCTGGTACCAGCAGAAACCTGGGCAGGCTCCCAGGCTCCTCATCTATGGTGCATCCAGCAGGGCCACTGGCATCCCAGACAGGTTCAGTGGCAGTGGGTCTGGAACAGAGTTCACTCTCACCATCAGCAGCCTGGAGCCTGAAGATGTTGGAGTTTATTACTGTCAGCAGGAGAGTAACTGG
IGKV3-S36	90693263	VK3.36ᵇ	IGKV3-S36	IGKV3-NL5*01	95.24	GAAATAGTGATGACGCAGTCTCCAGCCACCCTGTCTTTGTCTCCAGGGGAAAGAGCCACCCTCTCCTGCAGGGCCAGTCAGAGTGTCAGCAGCAGCTTAGCCTGGTACCAGCAGAAACCTGGGCAGGCTCCCAGGCTCCTCATCTATGATGCATCCAGCAGGGCCACTGGCATCCCGGACAGGTTCAGTGGCAGCGGGTCTGGGACAGACTTCACTCTCACCGTCAGCAGCCTGGAGCCTGAAGATTTTGCAGTTTATTTCTGTCAGCAGGAGAGTAACTGGC
IGKV1-S37	90693263	VK1.37ᵇ	IGKV1-S37	IGKV1D-16*01	95.44	GACATCCAGATGACCCAGTCTCCATCCTCCCTGTCTGCATCTGTAGGAGACAAAGTCACCATCACTTGCCGAGCCAGTCAGGGTATTAGCAGCTGGTTAGCCTGGTATCAGCAGAAACCAGGGAAAGCCCCTAAGCCCCTGATCTATAAGGCATCCAGTTTGCAAAGTGGGGTCCCTTCAAGGTTCAGCGGCAGTGGATCTGGGACAGATTTCACTCTCACCATCAGCAGCCTGCAGCCTGAAGATTTTGCAACTTATTACTGTCAACAGTATAGTAGTTACCCT
IGKV2-S38	90692441	VK2.38ᵇ	IGKV2-S38	IGKV2-40*01	94.72	GATATTGTGATGACCCAGACTCCACTCTCCCTGCCCGTCACCCCTGGAGAGCCGGCCTCCATCTCCTGCAGGTCTAGTCAGAGCCTCTTGGATAGTGAAGATGGAAACACCTATTTGGATTGGTACCTGCAGAAGCCGGGCCAGTCTCCACAGCTCTTGATTTATGAGGTTTCCAACCGGGCCTCTGGAGTCCCAGACAGGTTCAGTGGCAGTGGGTCAGACACTGATTTCACACTGAAAATCAGCAGAGTGGAGGCTGAGGATGTTGGGGTTTATTACTGCATGCAAGGTATAGAGTATCCT
IGKV2-S39	90692441	VK2.39ᵇ	IGKV2-S39	IGKV2-40*01	92.06	GACATTCTGTTGACCCAGACTCCACTGTCCCTGCCCGTCACACCTGGAGAGCCGGCCTCCATCTCCTGCAGGTCTAGTCAGAGCCTCCTGCATAGTAATGGAAACACCTATTTGGATTGGTACCTGCAGAAGCCAGGCCAGTCTCCACAGCTCTTGATCTATGAGGTTTCCAAGCGGGCCTCTGGAGTCCCAGAGAGGTTCAGTGGCAGTGGGTCAGACACTGATTTCACACTGAAAATCAACCTGGTGGAGGCTGAGGATGTTGGGGTTTATTACTGCATGCAGACTA
IGKV1-S40	90692441	VK1.40ᵇ	IGKV1-S40	IGKV1-27*01	87.36	GCCATCCAGATGACCCAGTCTCCATCCTCCCTGTCTGTATCTGTAGGAGACGGAGTCACCATCACTTGCCAGGCAAGTCAGGGCATTAGCAATGAGTTAGCCTGGTATCAGCAGAAACCAGGGAATTCTCCTAAGCTCCTTATATATAAAGCATCCAATTTGCAGACAGGGTTAGCATCTCAGTTCATTGGTGGTGGATCTGGAATAGATTTCACTCTCACCATAAACAACATTCAGCCTGACGAGGTTGCAACTTATTACTGCCAACAGGAGAATAGTTCCCCTTG
IGKV2-S41	90692441	VK2.41ᵇ	IGKV2-S41	IGKV2D-28*01	92.38	GATATTGTGATGACCCAGACTCCACTCTCCCTATCCGTCACCCCTGGAGAGCCGGCTTCCATCTCCTGCAGGTCTAGTCAGAGCCTCCTGCATAGTAATGGGTACACCTATTTGCATTGGTACTTGCAGAAGCCAGGCCAGTCTCCACAGCTCCTGATCTATTTGGTTTCCAACCGGGCCTCTGGAGTCCCTGACAGGTTCAGTGGCAGTGGGTCAGGCACTGATTTCACACTGAAAATCAGCCGGGTGGAGGCTGAGGATGTTGGGGTTTATTACTGCGAGCAAACTCTACAAACTCCTCC
IGKV1-S42	90692441	VK1.42ᵇ	IGKV1-S42	IGKV1/OR2-108*01	93.31	GACATCCAGATGACCCAGTCTCCATCCTCCCTGTCTGCATCTGTAGGAGACACAGTCACCATCACTTGCCGGGCGAGTCAAGGCATTAACAAGGAGTTAGACTGGTATCAGCAGAAACCAGGGAAAGCCCCTACACTCCTGATCTATGCTGCCTCCAGTTTGCAGACGGGGGTCTCATCTCGGTTCAGTGGCAGTGGATCTGGGACAGATTTCACTCTCACCATCAGCAGCCTGCAGCCTGAAGATGTTGCAACTTATTACTGTCAACAGGATTATAATACCCC
IGKV2-S43	90692441	VK2.43ᵇ	IGKV2-S43	IGKV2D-28*01	91.52	ATTGTGATGACACAGACTCCACTCTCCCTGCCCGTCACCCCTGGAGAGCCGGCCTCCATCTCCTGCAGGTCTAGTCAGAGCCTCCTGCATAGTAATGGATACACCTATTTGTATTGGTACCTGCAGAAGCCGGGTCAGTCTCCACAGCTCCTGATGTATTTTGCTTCATACCGGGCCTCTGGAGTCCCAGACAGGTTCAGTGGCAGTGGGTCAGGCACTGATTTCACACTAGAAATCAGCAGGGTGGAGGCTGAGGATATTGGGGTTTATAATTGCATGCAAGGTACACAGCTTCCT
IGKV2-S44	90692441	VK2.44ᵇ	IGKV2-S44	IGKV2-40*01	92.74	GATATTGTGATGACCCAGACTCCACTCTCCCTGCCCGTCACCCCTGGAGAGCCGGCCTCCATCTCCTGCAGGTCTAGTCAGAGCCTCTTAGATAGTGACGGGTACACCTGTTTGGACTGGTACCTGCAGAAGCCAGGCCAGTCTCCACAGCTCCTGATCTATGAGGTTTCCAACCGGGTCTCTGGAGTCCCTGACAGGTTCAGTGGCAGTGGGTCAGGCACTGATTTCACACTGAAAATCAGCCGGGTGGAAGCTGAGGATGTTGGGGTGTATTACTGTATGCAAAGTATAGAGTTTCCT
IGKV2-S45	90692441	VK2.45ᵇ	IGKV2-S45	IGKV2D-29*02	85	ATTGTGATGACACAAACTCCACTCTCCCTGCTCGTCACCCCTGGAGAGCCAGCCTCTGTCTCCTCCTGCAGGTGTAGTCAGAGCCTTCCATACAGGGGTGAAAAAACCTACTTGTATTGGTATCTGCAGAAGCCAGGCCAGTCTCCACAGCTCCTGATCTATTTTGTTTCAAACCGGGCCTCTCGAGTCCCAGACAGGTTCCGTGGCAGTGGGTCAGACACTGATTTCACACTGAAAATCAGCTGGGTGGAGACTGAGGATGTTGGGATTTATTACCGCATGCAAAATATAGAGCTTCCT
IGKV2-S46	90692441	VK2.46ᵇ	IGKV2-S46	IGKV2-40*01	94.79	GATATTGTGATGACCCAGACTCCACTCTCCCTGCCCGTCACCCCTGGAGAGCCGGCCTCCATCTCCTGCAGGTCTAGTCAGAGCCTCTTGGATAGTGAAGATGGAAACACCTATTTGGATTGGTACCTGCAGAAGCCGGGCCAGTCTCCACAGCCCTTGATTTATGAGGTTTCCAACCGGGCCTCTGGAGTCCCAGACAGGTTCAGTGGCAGTGGGTCAGACACTGATTTCACACTGAAAATCAGCAGAGTGGAGGCTGAGGATGTTGGGGTTTATTACTGCATGCAATATACACACATTCCT
IGKV2-S47	90692441	VK2.47ᵇ	IGKV2-S47	IGKV2D-29*02	89.78	GACATTCTGTTGACCCAGACTCCACTGTCCCTGCCTGTCACACCTGGAGAGCCGGCCTCCATCTCCTGCAGGTCCAGTCAGAGCCTCCTGCATAGTAATGGAAACACCTACTTACATTGCTACCTGCAGAAGCCAGGCCAGTCTCCACAGCTCTTGATTTATGAGGTTTCCAACCGGGCCTCTGGAGTCCCAGACAGGTTCAGTGGCAGTGGGTCAGACACTGATTTCACACTGAAAATCAACCTGGTGGAGGCTGAGGATGTTGGGGTTTATTCCTGCATGCAGACTACACAATGGCCCCC
IGKV2-S48	90692441	VK2.48ᵇ	IGKV2-S48	IGKV2/OR22-4*01	90.41	GATATTGTGATGATCCAGACTCCACTCTCCCTGCCCGTCACCCTTGAAGAGCCGGCCTCCATCTCCTGCAGGTCCAGTCAGAGCCTTGTATACAGTGATGGAAAAACCTATTTGTATTGGTACCTGCAGAAACCAGGCCAGTCTCCACAGCTCCTGATGTATTTGGTTTCCAAACGGGCCTCTGGAGTCCCAGACAAGTTCAGTGGCAGTGGGTCAGGCACTGATTTCACACTGAAAATCAGCAGGGTGGAGGCTGAGGATGTTGGGGTTTATTACTGCATGCAAGCTCTACGGTCTCCTTC
IGKV1-S49	90692441	VK1.49ᵇ	IGKV1-S49	IGKV1/OR2-108*01	92.96	GACATCCAGATGACCCAGTCTCCGTCCTCCCTGTCTGCATCTGTAGGAGACACAGTCACCATCACTTGCCGGGCAAGTCAGGGCATTAACAATGAGTTAGCCTGGTATCAGCAGAAACCAGGGAAAGCCCCTACACTCCTGCTCTATTCTGGATCCAGTTTGCATACAGGGGTCCCATCTCAGTTCAGTGGCAGTGGATCTGGGACAGATTTCACTCTCACCATCAGCAGCCTGCAGCCTGAAGATGTTGCAACTTATTACTGTCGACAGGATTATAATACCCC
IGKV2-S50	90692441	VK2.50ᵇ	IGKV2-S50	IGKV2/OR22-4*01	92.57	GATATAGTGATGACCCAGACTCCACTCTCCCTGCCTGTCACCCCTGGAGAGCCGGCGTCCATCTCCTGCAGGTCTAGTCAGAGCCTCCTGGATAGTGATGGATACACTCATTTGCATTGGTACCTGCAGAAGCCAGGCCAGTCTCCACAGCTCCTGATGTATTTGGTTTCCAACCGGGCCTCTGGAGTCCCAGACAGGTTCAGTGGCAGTGGGTCAGGCACTGATTTCACACTGAAAATCAGCAGGGTGGAGGCTGAGGATGTTGGGGTTTATTACTGCATGCAAACTCTACAAACTCCT
IGKV2-S51	90692441	VK2.51ᵇ	IGKV2-S51	IGKV2D-28*01	94.41	GATATTGTGATGACTCAGACTCCACTCTCCCTGCCCGTCACCCCTGGAGAGCCGGCCTCCATCTCCTGCAGGTCTAGTCAGAGCCTCCTGCATAGTAATGGATACACCTATTTGTTTTGGTACCTGCAGAAGCCAGGCCAGTCTCCACAGCTCCTGATCTATTTGGGTTCCAACCGGGCCTCTGGAGTCCCAGACAGGTTCAGTGGCAGTGGGTCAGGCACTGATTTCACACTGAAAATCAGCCGGGTGGAGGCTGAGGATGTTGGGGTTTATTACTGCTTGCAAGATATACAGCTTCCTCC
IGKV1-S52	90692441	VK1.52ᵇ	IGKV1-S52	IGKV1/OR-3*01	91.01	GATATCCAGATGACCCAGTCTCCATCTGCCTTGTCTGCATCTGTAGGAGACAGAGTCACCATCTCTTGCCGGGCGAGTCAGAACATTTATAGTGGTTTAGCGTGGTATCAGCAGAAACCAGGGAAAGCCCCTAAGCTCCTGATCTATGCTGCATCCAGATTGCAAAGTGGGATTCCCTCTCGGTTCAGCGGCAGTGGATCTGGGACAGATTTCACTCTCACCATCAGCAGCCTGCAGCCTGAAGATTCTGCAGCTTATTACTGTCAACAGGTTTATAGTAACCCTCC
IGKV2-S53	90692441	VK2.53ᵇ	IGKV2-S53	IGKV2-40*01	92.01	GATATTGTGATGACCCAGACTCCACTTTCCCTGCCTGTCATTCCTGGAGAGCCGGCCTCCATCTCCTGCAGGTCTAGTCAGAGCCTCCTGCATAGTGATGGATACACCTATTTGGACTGGTACCTGCAGAAGCCAGGCCAGTCTCCACAGCTCTTGATCTATTTGGTTTCCAACCGGGCCTCTGGAGTCCCTGACAGGTTCAGTGGCAGTGGGTCAGGCACTGATTTCACACTGAAAATTAGTCGGGTGGAGGCTGAGGATGTTGGGGTTTATCACTGCATGCAAGGTACACAGCTTCCT
IGKV1-S54	90772432	VK1.54ᵇ	IGKV1-S54	IGKV1/OR10-1*01	94.05	GACATCCAGATGACCCAGTCTCCATCCTCCCTGTCTGCATCTGTAGGAGACAGAGTCACCATCACTTGCCAGGCGAGTCAGGGCATTACTAATGATTTAGCCTGGTATCAGCAGAAACCAGGGGAAACTCCTAAGCTCCTGATCTATGAGGCATCCAGTTTGCAAAGTGGGATTCCCTCTCGGTTCAGCGGCAGTGGATCTGGGACAGATTTCACTCTCACCATCAGCAGCCTGCAGTCTGAAGATTTTGCAACTTATTATTGTCAACATTATTACAGTACCCCTCC
IGKV1-S55	90692441	VK1.55ᵇ	IGKV1-S55	IGKV1-6*01	95.44	GACATCCAGATGACCCAGTCTCCATCCTCCCTGTCTGCATCTGTAGGAGACAGAGTCACCATCACTTGCCAGGCGAGTCAGGGCATTAGCAATAATTTAGCCTGGTATCAGCAGAAACCGGGGAAAGCCCCTAAGCTCCTGATCTATAAGGCATCCACTTTGCAAAGTGGGGTCCCATCAAGGTTCAGCGGCAGTGGATCTGGGACAGATTTCACTCTCACCATCAGCAGCCTGCAGCCTGAAGATTTTGCAACTTATTACTGTCAGCATGGTTATGGTATCC
IGKV2-S56	90692441	VK2.56ᵇ	IGKV2-S56	IGKV2-40*01	92.67	GATATTGTGATGACCCAGACTCCACTCTCCCTGCCCATCACCCCTGGAGAGCCGGCCTCCATCTCCTGCAGGTCTAGTCAGAGCTTCTTGGATAGTGATGATGGATACACCTATTTGGATTGGTACCTGCAGAAGCCAGGCCAGCCTCCACAGCCCCTAATCTATTTTGTTTCAAGCCGGGCCTCTGGAGTCCCAGACAGGTTCAGTGGCAGTGGATCAGGCAGTGATTTCACACTGAAAATCAGCGGGGTGGAGGCTGATGATGTTGGGGTTTATTACTGCATGCAATGTATAGAGTTTATTTC
IGKV1-S57	90692441	VK1.57ᵇ	IGKV1-S57	IGKV1D-39*01	94.08	GACATCCAGATGACCCAGTCTCCATCCTCCCTGTCTGCATCTGTAGGAGACAGAGTCACCATCACTTGCAGGGCAAGTGAGAACGTTAACAACTATTTACATTGGTATCAGCAGAAACCAGGGAAAGCCCCTAAGCTCCTGATCTATGCTGCATCCACTTTGCAAAGTGGGGTCCCATCAAGGTTCAGCGGCAGTGGATCTGGGACAGATTTCACTCTCACCATCAGCAGCCTGCAGCCTGAAGATGTTGCAACTTATTACTGTCAGCATAGTTATGGTACCCCTCC
IGKV2-S58	90692441	VK2.58ᵇ	IGKV2-S58	IGKV2D-29*01	92.98	GATATTGTGATGACCCAGACTCCACTCTCCCTGCCAGTCACCCCTGGAGAGCCGGCCTCCATCTCCTGCAGGTCTAGTCAGAGCCTCCTGCATAGTGATGGAAATACTTATTTGTATTGGTACCTACAGAAGCCAGGGCAGCCTCCACGGCTCCTAATTTATAGAGTTTCCAACCGGTTCTCTGGAGTGCCAGACAGGTTCAGTGGCAGTGGATCAGGCACAGATTTCACACTGAAAATCAGCCGGGTGAAGGCTGAGGATGTCGGGGTTTATTACTGCATGCAAGCTTTACAAACTCCTCC
IGKV2-S59	90692441	VK2.59ᵇ, mIGKV2lᵃ	IGKV2-S59	IGKV2D-28*01	90.97	GATATTGTGATGACCCAGACTCCACTCTCCCTGCCCATCACCCCTGGAGAGCCGGCCTCCATCTCCTGCAGGTCTAGTCAGAGCCTCCTGCATAGTAATGGAAACACCTATTTGCACTGGTACCTGCAGAAGCCAGGCCAGTCTCCGCAGCTCCTGATTTATGGGGGTTCCAACAGAGCCTCTGGAGTCCCAGACAGGTTCAGTGGCAGTGGGTCAGGCACTGATTTCACACTGAAAATCAGCAAGGTGGAGGCGGAGGATGTTGGGGTTTATTACTGCGTGCAAGCTATAGCGTTTCCT
IGKV2-S60	90692441	VK2.60ᵇ	IGKV2-S60	IGKV2D-29*01	94.04	GATATTGTGATGACCCAGACTCCACTCTCCCTGCCCGTGACCCCTGGAGAGCCGGCCTCCATCTCCTGCAGGTCTAGTCAGAGCCTCCTGCATAGTAATGGAAATACCTATTTGTATTGGTACCTGCAGAAGCCAGGGCAGCCTCCACGGCTCCTAATCTATAGAGTTTCCAACCGGTTCTCTGGAGTGCCAGACAGGTTCAGTGGCAGTGGATCAGGCACAGATTTCACACTGAAAATCAGCCGGGTGGAGGCTGAGGATGTCGGGGTTTATTACTGCATGCAAGCTTTACAAACTCCTCC
IGKV1-I10	90692433	IGKV1-10*01ᶜ, VK1.24ᵇ	IGKV1-I10	IGKV1D-13*01	94.66	GACATCCAGATGACCCAGTCTCCATCCTCCCTGTCTGCATCTGTAGGAGACAGAGTCACCATCACTTGCAGGGCAAGTCAGGGCATTAGCAATGATTTAAATTGGTATCAGCAGAAACCAGGAAAAGCTCCTAAGCTCCTGATCTATGCTGCATCCAGTTTGGAAAGTGAGGTCCCATCAAGGTTCAGTGGCAGTGGATCTGGGACAGATTTCACTCTCACCATCAGCAGCCTGCAGCCTGAAGATTTTGCAACTTATTATTGTCAACCGTTTAAAAATTACCTTTC
IGKV1-I11	90692433	IGKV1-11*01ᶜ, VK1.21ᵇ	IGKV1-I11	IGKV1-9*01	95.12	GACATTCAGTTGACCCAGTCTCCATCCTCCCTGTCTGCATCTGTAGGAGACAGAGTCACCATCACTTGTCGGGCAAGTCAGGGCATTAGCAGTTATTTAGCCTGGTATCAGCAGAAACCAGGGAAAGCCCCTAAGCTCCTGATCTATAAGGCGTCCAGTTTGCAAAGTGGGGTCCCATCAAGGTTCAGCGGCAGTGGATCTGGGACAGAATTCACTCTCACCATCAGCAGCCTGCAGCCTGAAGATTTTGCAGTTTATTACTGTCAACAGCGTAATAGTTACCCTCC
IGKV1-I12	90692433	IGKV1-12*01ᶜ, VK1.20ᵇ	IGKV1-I12	IGKV1-16*01	94.08	GACATCCAGATGACCCAGTCTCCATCCTCCCTGTCTGCATCTGTAGGAGACAGAGTCACCATCACTTGTCGGGCGAGTCAGGGCATTAGCAGTTATTTAGCGTGGTATCAGCAGAAACCAGGGAAAGCCCCGAAGCCCTTGATCTATTACGCATCCAATTTGGAAAGTGGGGTCCCATCAAGGTTCAGCGGCAGTGGATCTGGGACAGAATTCACTCTCACCATCAGCAGCCTGCAGCCTGAGGATTTTGCAACTTATTACTGTCAACAGTATAACAGTGACCCTCC
IGKV1-I13	90692433	IGKV1-13*01ᶜ, VK1.19ᵇ	IGKV1-I13	IGKV1-17*01	95.19	GACATCCAGATGACCCAGTCTCCATCTTCCCTGTCTGCATCGGTAGGAGACAGAGTCACCATCACTTGCAGGGCAAGTCAGGGCATTAGCGATTATTTAAGTTGGTATCAGCAGAAACCAGGAAAAGCTCCTAAGCGCCTGATCTATGCTGCATCCAGTTTGGAAAGTGGGGTCCCATCAAGGTTCAGCGGCAGTGGATCTGGGACAGAATTCACTCTCACCATCAGCAGCCTGCAGCCTGAAGATTTTGCAGCTTATTACTGTCTACAGGGTTATAGTACCCCTCC
IGKV1-I14	90692433	IGKV1-14*01ᶜ, VK1.16ᵇ	IGKV1-I14	IGKV1-17*01	94.77	GACATCCAGATGACCCAGTCTCCATCCTCCCTGTCTGCTTCTGTAGGAGACAAAGTCACCATCACTTGCCGAGCCAGTCAGGGCATTAGCAATGCTTTAGCCTGGTATCAGCAGAAACCAGGGAAAGCCCCTAAGCTCCTGATCTATGCTGCATCCAATTTGCAAAGTGGGGTCCCATCAAGGTTCAGCGGCAGTGGATCTGGGACAGATTTCACTCTCACCATCAGCAGCCTGCAGCCTGAAGATTTTGCAGTTTATTACTGTCAACAGCGTAATAGTTACCCTCC
IGKV1-I15	90692433	IGKV1-15*01ᶜ, VK1.15ᵇ	IGKV1-I15	IGKV1-13*02	93.77	GACATTCAGATGTCCCAGTCTCCATCCTCCCTGTCTGCATCTGTAGGAGACAGAGTCACCATCACTTGCCGGGCAAGTCAGGGCATTAGCAGTTATTTAAATTGGTATCAGCAGAAACCGGGGAAAGCCCCTAAGCTCCTGATCTATTATGCAAACAGTTTGGCAAGTAGGGTCCCATCAAGGTTCAGCGGCAGTGGATCTGGGACAGAATTCACTCTCACCATCAGCAGCCTGCAGCCTGAAGATTTTGCAACTTATTACTGTCAACAGGGTAATAGTAACCCTCC
IGKV1-I17	90692433	IGKV1-17*01ᶜ, VK1.13ᵇ	IGKV1-I17	IGKV1-17*01	94.77	GACATCCAGATGACCCAGTCTCCATCCTCCCTGTCTGCATCTGTAGGAGACACTGTCACCATCACTTGCCGGGCAAGTCAGGGTATTAGCAGTTATTTAAATTGGTTTCAGCAGAAACCAGGGAAAGCCCCTAAGCTCCTGATCTATGCTGCATCCAGTTTGGAAAGTGGGGTCCCATCAAGGTTCAGCGGCAGTGGATCTGGGACAGAATTCACTCTCACCATCAGCAGCCTGCAGCCTGAAGATTTTGCAACTTATTACTGTCTACAGTATAAAAGTTACCCTCC
IGKV1-I18	90692433	IGKV1-18*01ᶜ, VK1.12ᵇ	IGKV1-I18	IGKV1D-12*02	93.33	GACATCCAGATGACCCAGTCTCCATCCTCCCTGTCTGCATCTGTAGGAGACAGAGTCACCATCACTTGCCAAGCCAGTCAGGGTATCAGCAGCTGGTTAGCCTGGTATCAGCAGAAACCAGGGAAAGCCCCTAAGCTCCTGCTCTATAAGGCACCCGGTTTGCAAAGTGGGGTCCCATCAATGTTCAGTGGCAGTGGATCTGGGACAGATTTCACTCTCACCATCAGCAGCCTGCAGCCTGAATATTTTGCAACTTATTACTGTCAACAGTTTAGCAGTGCCCTTCC
IGKV1-I19	90692433	IGKV1-19*01ᶜ, VK1.10ᵇ	IGKV1-I19	IGKV1D-42*01	90.59	GACATCCAGATGACCCAGTCTCCATGTTTCCTGTCTGCATCTGTAGGAGACACAGTCGCTATCACTTGCCAGGCAAGTGGTGGCATTAGCAATAATTTAGCCTGGTATCAGCAGAAACCAGGGAAATCCCCTAAGCTCTTCCTCTATGATGCAAAAGATTTGTGCACTGGGGTCTCGTCGAAGTTCAGTGGCAGGGGATCTGGGACAGATTTCACTCTCACCATCCGCAGCCTTGAGCTTGAAGATTTTGTAGCTTATTACTGTGAACAGAAGTTCAGTTACCCTCC
IGKV1-I2	90692433	IGKV1-2*01ᶜ, VK1.32ᵇ	IGKV1-I2	IGKV1-27*01	95.79	GCCATCCAGATGACCCAGTCTCCATCCTCCCTGTCTGCATCTGTAGGAGACACAGTCACCATCACTTGCCGGGCGAGTCAGAGCATTGGTAGTAATTTAGCCTGGTATCAGCAGAAACCAGGGAAAGTTCCTAAGCTCCTGATCTATGCTGCATCCACTTTGCAATCAGAGGTCCCATCTCGGTTCAGCGGCAGTGGATCTGGGACAGATTTCACTCTCACCATCAGCAGCCTGCAACCTGAAGAGGTTGCAACTTATTACTGTCAAAAGTGTGACAGTGCCCCTCC
IGKV1-I20	90692433	IGKV1-20*01ᶜ, VK1.9ᵇ	IGKV1-I20	IGKV1-16*01	96.17	GACATTCAGATGACCCAGTCTCCATCCTCCCTGTCTGCATCTGTGGGAGACAGAGTCACCATCACTTGTCGGGCAAGTCAGGGCATTAGCAGTTATTTAGCCTGGTATCAGCAGAAACCAGGGAAAGCCCCTAAGCTCCTGATCTATGCTGCATCCAGTTTGCAAAGTGGGGTCCCATCAAGGTTCAGTGGCAGTGGATCTGGGACAGATTTCACTCTCACCATCAGCAGCCTGCAGCCTGAAGATTTTGCAACTTATTACTGTCAACAGTATAATAGTAACCCTCC
IGKV1-I21	90692433	IGKV1-21*01ᶜ, VK1.8ᵇ	IGKV1-I21	IGKV1D-16*01	95.24	GACATCCAGATGACCCAGTCTCCATCCTCCCTGTCTGCATCTGTAGGAGACAAAGTCACCATCACTTGCCATGCCAGTCAGGGTATTAGCAGTTGGTTAGCCTGGTATCAGCAGAAACCAGGGAAAGCCCCTAAGCCCCTGATCTATGCTGCATCCAGTTTACAAAGTGGGGTCCCATCAAGGTTCAGCGGCAGTGGATCTGGGACGGATTACACTCTCACCATCAGCAGCCTGCAGCCTGAAGATTTTGCAACTTATTACTGTCAACAGTATGATGATCTCCCTCC
IGKV1-I22	90692433	IGKV1-22*01ᶜ, VK1.7ᵇ	IGKV1-I22	IGKV1-5*01	94.55	GACATCCAGATGACCCAGTCTCCTTCCTCCCTGTCTGCATCTGTGGGAGACAAAGTCACCATCACTTGCCAGGCAAGTCAGAGTATTAGCAGCTGGTTAGCCTGGTATCAGCAGAAACCAGGGAAAGCCCCTAAGCCCCTGATCTATAAGGCATCCAGTTTGGAAAGTGGGGTCCCCTCAAGGTTCAGCGGCAGTGGATCTGGGACAGATTTCACTCTCACCATCAGCAGCCTGCAGCCTGAAGATTTTGCAACTTATTACTGTCAACAGTATAACAGTGCGCCTCC
IGKV1-I5	90692433	IGKV1-5*01ᶜ, VK1.29ᵇ	IGKV1-I5	IGKV1-27*01	89.51	GACATCCAGATGACCCAGGCTCCATCCTTCCTGTCTGCATCTGTAGGAGACAGAGTCACCATCACTTGCCAGGCAAGTCAGAGCATTAGCAATGATTTAGCCTGGTATCAGCAGAAACCAGGGAAATCCCCTACGCTCCTGATCTATGATGCAACCAACCTGCACACCGGGGTCCCATCGCGGTTCAGTGGCAGTGGATCTGGGGCAGATTATTCTCTCACCATCAGCAGCCTGGAGCTGGAAGATTTTGCAGCTTATTACTGTCAACAGGAGTACAGCTACCCTCC
IGKV1-I8	90692433	IGKV1-8*01ᶜ	IGKV1-I8	IGKV1D-17*02	94.08	GACATCCAGATGACCCAGTCTCCATCTTCCTTATCTGCATCTGTAGGAGACAGAGTCACCATCACTTGTCGGGCTAGTCAGACCATTAGCAGTTATTTAGCCTGGTATCAGCAGAAACCAGGGAAAGTCCCTAAGCTCCTGATCTATGCTGCATCCAGTTTGGAAAGCGGGGTCCCATCTCGGTTCAGCGGCAGTGGATCTGGGACAGAATTCACTCTCACCATCAGCAGCCTGCAACCTGAAGATTTTGCAACTTATTACTGTCAACAGCATAATAGTCACCCTCC
IGKV1-I9	90692433	IGKV1-9*01ᶜ, VK1.26ᵇ	IGKV1-I9	IGKV1-17*01	94.08	GACATCCAGATGACCCAGTCTCCATCTTCCCTGTCTGCATCTGTAGGAGACAGAGTCACCATCACTTGCAGGGCAAGTCAGGGCATTAGCACTTATTTAAATTGGTATCAGCAGAAACCAGGAAAAGCTCCTAAGCGCCTGATCTATGCTGCATCCAGTTTGGAAAGTGGGGTCCCATCAAGGTTCAGTGGCAGTGGATCTGGGACAGATTTCACTCTCACCATCAGCAGCCTGCAGCCTGAAGATTTTGCAACTTATTACTGTCTACAGTATAACAGTGACCCTCC
IGKV1-IS1	61969818	IGKV1S1*01ᶜ, mIGKV1aᵃ, mIGKV1cᵃ	IGKV1-IS1	IGKV1D-39*01	94.07	GACATTCAGATGACCCAGTCTCCATCCTCCCTGTCTGCTTCTGTAGGAGACAGAGTCACCATCACTTGCCGGGCAAGTCAGGGCATTAGCAGTTATTTAAATTGGTATCAGCAGAAACCGGGGAAAGCCCCTAAGCTCCTGATCTATTATGCAAACCGTTTGGAAAGTGGGGTCCCATCAAGGTTCAGCGGCAGTGGATCTGGGACAGAATTCACTCTCACCATCAGCAGCCTGCAACCTGAGGATTTTGCAACTTATTACTGTCAACAGTATAATAGTTTACCTCC
IGKV1-IS10	61969827	IGKV1S10*01ᶜ, mIGKV1tᵃ, mIGKV1uᵃ	IGKV1-IS10	IGKV1D-17*02	94.77	GACATCCAGATGACCCAGTCTCCATCTTCCTTATCTGCATCTGTAGGAGACAGAGTCACCATCACTTGTCGGGCTAGTCAGACCATTAGCAGTTATTTAGCCTGGTATCAGCAGAAACCAGGGAAAGTCCCTAAGCTCCTGATCTATGCTGCATCCACTTTGCAAAGTGGGGTCCCATCTCGGTTCAGCGGCAGTGGATCTGGGACAGAATTCACTCTCACCATCAGCAGCCTGCAGCCTGAAGATTTTGCAACTTATTACTGTCAACAGCATAATAGTCACCCTCC
IGKV1-IS11	61969828	IGKV1S11*01ᶜ, mIGKV1qᵃ	IGKV1-IS11	IGKV1D-16*01	95.82	GACATCCAGATGACCCAGTCTCCATCCTCCCTGTCTGCATCTGTAGGAGACACAGTCACCATCACTTGTCGGGCAAGTCAGGGCATTAGCAGCTGGTTAGCCTGGTATCAGCAGAAACCAGGGAAAGCCCCTAAGCTCCTGATCTATGCTGCATCCAGTTTGCAAAGTGGGGTCCCATCAAGGTTCAGCGGCAGTGGATCTGGGACAGATTTCACTCTCACCATCAGCAGCCTGCAGCCTGAAGATTTTGCAGTTTATTACTGTCAACAGCGTAATAGTTACCCTCC
IGKV1-IS12	61969829	IGKV1S12*01ᶜ, mIGKV1tᵃ, mIGKV1uᵃ	IGKV1-IS12	IGKV1D-17*02	94.77	GACATCCAGATGACCCAGTCTCCATCTTCCTTATCTGCATCTGTAGGAGACAGAGTCACCATCACTTGTCGGGCTAGTCAGACCATTAGCAGTTATTTAGCCTGGTATCAGCAGAAACCAGGGAAAGTCCCTAAGCTCCTGATCTATGCTGCATCCACTTTGCAAAGTGGGGTCCCATCTCGGTTCAGCGGCAGTGGATCTGGGACAGAATTCACTCTCACCATCAGCAGCCTGCAGCCTGAAGATTTTGCAACTTATTACTGTCTACAGTATAATAGTAACCCTCC
IGKV1-IS13	61969830	IGKV1S13*01ᶜ, mIGKV1pᵃ	IGKV1-IS13	IGKV1-17*01	96.17	GACATCCAGATGACCCAGTCTCCATCCTCCCTGTCTGCATCTGTAGGAGACACAGTCACCATCACTTGTCGGGCAAGTCAGGGCATTAGCAATTATTTAGCCTGGTATCAGCAGAAACCAGGGAAAGCCCCTAAGCTCCTGATCTATGCTGCATCCAGTTTGGAAAGTGGGGTCCCATCAAGGTTCAGCGGCAGTGGATCTGGGACAGATTTCACTCTCACCATCAGCAGCCTGCAGCCTGAAGATTTCGCAGCTTATTACTGTCTACAGCATAATAGTTACCCTCC
IGKV1-IS14	61969831	IGKV1S14*01ᶜ, mIGKV1oᵃ	IGKV1-IS14	IGKV1-16*01	95.47	GACATCCAGATGACCCAGTCTCCATCCTCCCTGTCTGCATCTGTAGGAGACACAGTCACCATCACTTGTCGGGCAAGTCAGGGCATTAGCAATTATTTAGCCTGGTATCAGCAGAAACCAGGGAAAGCCCCAAAGCCCCTGATCTATTACGCATCCAATTTGGAAAGTGGGGTCCCATCAAGGTTCAGCGGCAGTGGATCTGGGACAGATTTCACTCTCACCATCAGCAGCCTGCAGCCTGAAGATTTTGCAACTTATTACTGTCAACAGCATAATAGTTACCCTCC
IGKV1-IS15	61969832	IGKV1S15*01ᶜ, mIGKV1nᵃ	IGKV1-IS15	IGKV1-16*01	95.34	GACATCCAGATGACCCAGTCTCCATCCTCCCTGTCTGCATCTGTAGGAGACACAGTCACCATCACTTGTCGGGCAAGTCAGGGCATTAGCAATTATTTAGCCTGGTATCAGCAGAAACCAGGGAAAGCCCCGAAGCCCCTGATCTATTACGCATCCAGTTTGGAAAGTGGGGTCCCATCAAGGTTCAGCGGCAGTGGATCTGGGACAGATTTCACTCTCACCATCAGCAGCCTGCAGCCTGAAGATTTTGCAACTTATTACTGTCAACAGGGTAATAGTAATCCTCC
IGKV1-IS16	61969833	IGKV1S16*01ᶜ, mIGKV1mᵃ	IGKV1-IS16	IGKV1-16*01	95.47	GACATCCAGATGACCCAGTCTCCATCCTCCCTGTCTGCATCTGTAGGAGACACAGTCACCATCACTTGTCGGGCAAGTCAGGGCATTAGCAATTATTTAGCCTGGTATCAGCAGAAACCAGGGAAAGCCCCGAAGCCCCTGATCTATTACGCATCCAGTTTGGAAAGTGGGGTCCCATCAAGGTTCAGCGGCAGTGGATATGGGACAGATTTCACTCTCACCATCAGCAGCCTGCAGCCTGAAGATTTTGCAACTTATTACTGTCAACAGCATAATAGTTACCCTCC
IGKV1-IS17	61969834	IGKV1S17*01ᶜ, mIGKV1lᵃ	IGKV1-IS17	IGKV1-17*01	96.17	GACATCCAGATGACCCAGTCTCCATCCTCCCTGTCTGCATCTGTGGGAGACAGAGTCACCATCACTTGTCGGGCAAGTCAGGGCATTAGCAATAATTTAGCCTGGTATCAGCAGAAACCAGGGAAAGCCCCTAAGCTCCTGATCTATGCTGCATCCAGTTTGGAAAGTGGGGTCCCATCAAGGTTCAGCGGCAGTGGATCTGGGACAGATTTCACTCTCACCATCAGCAGCCTGCAGCCTGAAGATTTTGCAACTTATTACTGTCTACAGTATAATAGTAACCCTCC
IGKV1-IS19	61969836	IGKV1S19*01ᶜ, mIGKV1jᵃ	IGKV1-IS19	IGKV1-17*01	94.43	GACATCCAGATGACCCAGTCTCCATCTTCCCTGTCTGCATCTGTAGGAGACACAGTCACCATCACTTGCAGGGCAAGTCAGGGCATTAGCAATTATTTAAATTGGTATCAGCAGAAACCAGGAAAAGCTCCTAAGCTCCTGATCTATGCTGCATCCAGTTTGGAAAGTGGGGTCCCATCAAGGTTCAGCGGCAGTGGATCTGGGACAGATTTCACTCTCACCATCAGCAGCCTGCAGCCTGAAGATTTCGCAGCTTATTACTGTCTACAGCATAATAGTTACCCTCC
IGKV1-IS2	61969819	IGKV1S2*01ᶜ, VK1.61ᵇ, mIGKV1alphaᵃ	IGKV1-IS2	IGKV1D-12*02	91.48	GACATCCAGATGACCCAGTCTCCATCCTCCCTGTCTGCATCTGTAGGAGACAGAGTCACCATCACTTGCAGAGCCAGTCAGGGTATTAGCAACTGGTTGGCCTGGTATCAACAGAAACCAGGGAAAGCCCCTAAGCTCCTGATCTATAGGGCATCCAATTTGGAAACAGGGGTCCCATCAAGGTTCAGTGGAAGTGGATCTGGGACAGATTTCACTCTCACCATCAGCAGCCTGCAGCCTGAAGATATCGCAACATATTACTGTCAACAGCATGATAATTCCCCTCC
IGKV1-IS20	61969837	IGKV1S20*01ᶜ, mIGKV1hᵃ	IGKV1-IS20	IGKV1-17*01	94.77	GACATCCAGATGACCCAGTCTCCATCTTCCCTGTCTGCATCTGTAGGAGACAGAGTCACCATCACTTGCAGGGCAAGTCAGGGCATTAGCACTTATTTAAATTGGTATCAGCAGAAACCAGGAAAAGCTCCTAAGCTCCTGATCTATGCTGCATCCAGTTTGGAAAGTGGGGTCCCATCAAGGTTCAGCGGCAGTGGATCTGGGACAGAATTCACTCTCACCATCAGCAGCCTGCAGCCTGAAGATTTTGCAACTTATTACTGTCTACAGTATAATAGTAACCCTCC
IGKV1-IS21	61969838	IGKV1S21*01ᶜ, mIGKV1iᵃ	IGKV1-IS21	IGKV1-17*01	94.55	GACATCCAGATGACCCAGTCTCCATCTTCCCTGTCTGCATCTGTAGGAGACAGAGTCACCATCACTTGCAGGGCAAGTCAGGGCATTAGCAATTATTTAAATTGGTATCAGCAGAAACCAGGAAAAGCTCCTAAGCGCCTGATCTATGATGCATCCAGTTTGCAAAGTGGGGTCCCATCAAGGTTCAGTGGCAGTGGATCTGGGACAGATTTCACTCTCACCATCAGCAGCCTGCAGCCTGAAGATTTTGCAGCTTATTACTGTCTACAGTATAACAGTGCGCCTCC
IGKV1-IS22	61969839	IGKV1S22*01ᶜ, mIGKV1fᵃ	IGKV1-IS22	IGKV1-17*01	95.82	GACATCCAGATGACCCAGTCTCCATCCTCCCTGTCTGCTTCTGTAGGAGACAAAGTCACCATCACTTGCCGAGCCAGTCAGGGCATTAGCAATGCTTTAGCCTGGTATCAGCAGAAACCAGGGAAAGCCCCTAAGCTCCTGATCTATGCTGCATCCAGTTTGCAAAGTGGGGTCCCATCAAGGTTCAGCGGCAGTGGATCTGGGACAGATTTCACTCTCACCATCAGCAGCCTGCAGCCTGAAGATTTTGCAACTTATTACTGTCAACAGCATAATAGTAACCCTCC
IGKV1-IS23	61969840	IGKV1S23*01ᶜ, mIGKV1gᵃ	IGKV1-IS23	IGKV1-17*01	94.81	GACATCCAGATGACCCAGTCTCCATCTTCCCTGTCTGCATCGGTAGGAGACAGAGTCACCATCACTTGCAGGGCAAGTCAGGGCATTAGCGATTATTTAAGTTGGTATCAGCAGAAACCAGGAAAAGCCCCTAAGCTCCTGATCTATGCTGCATCCAGTTTGGAAAGCGGGGTCCCATCAAGGTTCAGCGGCAGTGGATCTGGGACAGAATTCACTCTCACCATCAGCAGCCTGCAGCCTGAAGATTTTGCAGCTTATTACTGTCTACAGGGTTATAGTACCCCTCC
IGKV1-IS24	61969841	IGKV1S24*01ᶜ, mIGKV1eᵃ	IGKV1-IS24	IGKV1D-39*01	93.03	GACATTCAGATGTCCCAGTCTCCATCCTCCCTGTCTGCATCTGTAGGAGACAGAGTCACCATCACTTGCCGGGCAAGTCAGGGCATTAGCAGTTATTTAAATTGGTATCAGCAGAAACCGGGGAAAGCCCCTAAGCTCCTGATCTATTATGCAAACAGTTTGGCAAGTGGGGTCCCATCAAGGTTCAGCGGCAGTGGATCTGGGACAGAATTCACTCTCACCATCAGCAGCCTGCAGCCTGAAGATTTTGCAGCTTATTACTGTCTACAGGGTTATAGTACCCCTCC
IGKV1-IS25	61969842	IGKV1S25*01ᶜ, mIGKV1kᵃ	IGKV1-IS25	IGKV1D-16*01	94.77	GACATCCAGATGACCCAGTCTCCATCCTCCCTGTCTGCATCTGTGGGAGACAGAGTCACCATCACTTGTCGGGCAAGTCAGGGCATTAGCAGCTGGTTAGCCTGGTATCAGCAGAAACCAGGGAAAGTCCCTAAGCTCCTGATCTATGCTGCATCCACTTTGCAAAGTGGGGTCCCATCTCGGTTCAGCGGCAGTGGATCTGGGACAGAATTCACTCTCACCATCAGCAGCCTGCAGCCTGAAGATTTTGCAACTTATTACTGTCAACAGCATAATAGTCACCCTCC
IGKV1-IS26	61969843	IGKV1S26*01ᶜ, mIGKV1dᵃ	IGKV1-IS26	IGKV1D-39*01	94.07	GACATTCAGATGTCCCAGTCTCCATCCTCCCTGTCTGCATCTGTAGGAGACAGAGTCACCATCACTTGCCGGGCAAGTCAGGGCATTAGCAGTTATTTAAATTGGTATCAGCAGAAACCGGGGAAAGCCCCTAAGCTCCTGATCTATTATGCAAACAGTTTGGCAAGTGGGGTCCCATCAAGGTTCAGCGGCAGTGGATCTGGGACAGAATTCACTCTCACCATCAGCAGCCTGCAGCCTGAAGATTTTGCAACTTATTACTGTCAACAGGGTAATAGTAATCCTCC
IGKV1-IS27	61969845	IGKV1S27*01ᶜ, mIGKV1betaᵃ	IGKV1-IS27	IGKV1D-12*02	92.22	GACATCCAGATGACCCAGTCTCCATCCTCCCTGTCTGCATCTGTAGGAGACAGAGTCACCATTACTTGCAGAGCCAGTCAGGGTATTAGCAACTGGTTGGCCTGGTATCAACAGAAACCAGGGAAAGCCCCTAAGCTCCTGATCTATGCTGCATCCAATTTGGAAACAGGGGTCCCATCAAGGTTCAGTGGAAGTGGATCTGGGACAGATTTCACTCTCACCATCAGCAGCCTGCAGCCTGAAGATATCGCAACATATTACTGTCAACAGCATGATAATTCCCCTCC
IGKV1-IS28	61969846	IGKV1S28*01ᶜ, mIGKV1bᵃ	IGKV1-IS28	IGKV1D-39*01	94.44	GACATTCAGATGACCCAGTCTCCATCCTCCCTGTCTGCTTCTGTAGGAGACAGAGTCACCATCACTTGCCGGGCAAGTCAGGGCATTAGCAGTTATTTAAATTGGTATCAGCAGAAACCGGGGAAAGCCCCTAAGCTCCTGATCTATTATGCAAACCGTTTGGAAAGTGGGGTCCCATCAAGGTTCAGCGGCAGTGGATCTGGGACAGAATTCACTCTCACCATCAGCAGCCTGCAACCTGAAGATTTTGCAACTTATTACTGTCAACAGTATAATAGTTTACCTCC
IGKV1-IS3	61969820	IGKV1S3*01ᶜ, mIGKV1xᵃ	IGKV1-IS3	IGKV1-16*01	95.47	GACATCCAGATGACCCAGTCTCCATCCTCCCTGTCTGCATCTGTAGGAGACACAGTCACCATCACTTGTCGGGCAAGTCAGGGCATTAGCAATTATTTAGCCTGGTATCAGCAGAAACCAGGGAAAGCCCCGAAGCCCCTGATCTATTACGCATCCAGTTTGGAAAGTGGGGTCCCATCAAGGTTCAGCGGCAGTGGATCTGGGACAGATTTCACTCTCACCATCAGCAGCCTACAGCCTGAAGATTTTGCAACTTATTACTGTCAACAGCATAATAGTTACCCTCC
IGKV1-IS4	61969821	IGKV1S4*01ᶜ, mIGKV1yᵃ	IGKV1-IS4	IGKV1D-16*01	93.03	GACATCCAGATGACCCAGTCTCCATCCTCCCTGTCTGCATCTGTAGGAGACAGAGTCACCATCACTTGCCAAGCCAGTCAGGGTATCAGCAGCTGGTTAGCCTGGTATCAGCAGAAACCAGGGAAAGCCCCTAAGCTCCTGCTCTATAAGGCACCCGGTTTGCAAAGTGGGGTCCCATCAATGTTCAGTGGCAGTGGATCTGGGACAGAATTCACTCTCACCATCAGCAGCCTGCAGCCTGAAGATTTTGCAACTTATTACTGTCAACAGCATAATAGTTACCCTCC
IGKV1-IS5	61969822	IGKV1S5*01ᶜ, mIGKV1vᵃ	IGKV1-IS5	IGKV1D-17*02	94.77	GACATCCAGATGACCCAGTCTCCATCTTCCTTATCTGCATCTGTAGGAGACAGAGTCACCATCACTTGTCGGGCTAGTCAGACCATTAGCAGTTATTTAGCCTGGTATCAGCAGAAACCAGGGAAAGCTCCTAAGCGCCTGATCTATGCTGCATCCAGTTTGGAAAGTGGGGTCCCATCAAGGTTCAGTGGCAGTGGATCTGGGACAGAATTCACTCTCACCATCAGCAGCCTGCAGCCTGAAGATTTTGCAACTTATTACTGTCAACAGCATAATAGTCACCCTCC
IGKV1-IS6	61969823	IGKV1S6*01ᶜ, mIGKV1zᵃ	IGKV1-IS6	IGKV1-5*03	94.66	GACATCCAGATGACCCAGTCTCCATCGTCCCTGTCTGCATCTGTAGGAGACAAAGTCACCATCACTTGCCGAGCCAGTCAGGGTATTAGCAGCTGGTTAGCCTGGTATCAGCAGAAACCAGGGAAAGCCCCTAAGCTCCTGATCTATAAGGCGTCCAGTTTGGCAAGTGGGGTCCCATCAAGGTTCAGTGGCAGTGGATCTGGGACAGAATTCACTCTCACCATCAGCAGCCTGCAGCCTGAAGATTTTGCAACTTATTACTGTCAACAGCATAATAGTTACCCTCC
IGKV1-IS7	61969824	IGKV1S7*01ᶜ, mIGKV1wᵃ	IGKV1-IS7	IGKV1-17*01	93.73	GACATCCAGATGACCCAGTCTCCATCCTCCCTGTCTGCATCTGTAGGAGACACTGTCACCATCACTTGCCGGGCAAGTCAGGGTATTAGCAGTTATTTAAATTGGTTTCAGCAGAAACCAGGGAAAGCTCCTAAGCTCCTGATCTATGCTGCAACCACTTTGCAAAGTGGGGTCCCATCAAGGTTCAGCGGCAGTGGATCTGGGACAGATTTCACTCTCACCATCAGCAGCCTGCAGCCTGAAGATTTCGCAGCTTATTACTGTCTACAGCATAATAGTTACCCTCC
IGKV1-IS8	61969825	IGKV1S8*01ᶜ, mIGKV1sᵃ	IGKV1-IS8	IGKV1-27*01	94.43	GACATCCAGATGACCCAGTCTCCATCTTCCTTATCTGCATCTGTAGGAGACAGAGTCACCATCACTTGTCGGGCTAGTCAGACCATTAGCAGTTATTTAGCCTGGTATCAGCAGAAACCAGGGAAAGTCCCTAAGCTCCTGATCTATGCTGCATCCACTTTGCAAAGTGGGGTCCCATCTCGGTTCAGCGGCAGTGGATCTGGGACAGATTTCACTCTCACCATCAGCAGCCTGCAGCCTGAAGATTTTGCAACTTATTACTGTCAACAGTATAACAGTGCGCCTCC
IGKV1-IS9	61969826	IGKV1S9*01ᶜ, mIGKV1rᵃ	IGKV1-IS9	IGKV1-16*01	95.12	GACATCCAGATGTCCCAGTCTCCATCCTCCCTGTCTGCATCTGTAGGAGACACAGTCACCATCACTTGTCGGGCAAGTCAGGGCATTAGCAATTATTTAAATTGGTTTCAGCAGAAACCAGGGAAAGCTCCTAAGCTCCTGATCTATGCTGCAACCACTTTGCAAAGTGGGGTCCCATCAAGGTTCAGCGGCAGTGGATCTGGGACAGATTTCACTCTCACCATCAGCAGCCTGCAGCCTGAAGATTTTGCAACTTATTACTGTCAACAGCATAATAGTTACCCTCC
IGKV2-I1	90692433	IGKV2-1*01ᶜ, VK2.34ᵇ	IGKV2-I1	IGKV2-30*02	94.16	GATGTTGTGATGACTCAGTCTCCACTCTCCCTGCCCATCACCCCTGGACAGCCGGCCTCCATCTCCTGCAGGTCTAGTCAGAGCTTTGTACACAGTGATGGAAACACCTACTTGAGTTGGTATCAGCAGAAGCCAGGCCAACCTCCAAGGCTCCTGATTTATAAGGTTTCTAACCGGGACTCTGGGGTCCCAGACAGATTCAGCGGCAGTGGGGCAGGGACAGATTTCACACTGAAAATCAGCAGAGTGGAGGCTGAGGATGTTGGGGTTTATTACTGCGGGCAAGGTACAAAGGTTCCTCC
IGKV2-I11	90692433	IGKV2-11*01ᶜ	IGKV2-I11	IGKV2-14P/L3	89	GATGCTGTGATGTCCCAGCCTCCACTATCCCTGCCCGTCACCCCTGGAGAACCGGGCTCCATCTCCTACAGGTCCAGTCACAGCCCCCTTCACAGTAATGGATGCACCTTTTTGAATTGGGACCTACAGAAGCCAGGCCAGCCTCCACGGCTCCTGATTTATTTGATTTCCAACCGGGACCCTGGAGTCCCAGACACATTCAGTGGCAGGGAGTCGGGGACAGACTTCATGCTTAAAATCAGCAGGGTGGAGGCTGAGGATGTTGGGGTTTATTATTGCCAGCAAAATACATTCTTTAGATT
IGKV2-I14	90692433	IGKV2-14*01ᶜ, VK2.6ᵇ	IGKV2-I14	IGKV2-4*01	92.67	GATATTGTGATGATCCAGAATCCACTCTCCCTGCCTGTCCCTCCTGGACAGCCGGCCTCCATCTCCTGCAGGTCTAGTCAGAGCTTCCTGCATAGTGATGAAAGCACCTATTTGGATTGGTACCTGCAGAAGCCAGGCCAGTCTCCATGGCTTCTTATCTACCTAATTTCTCACAAATTCTATGGAGTCCCAAGCGAGTTCAGTGGCAGCAGGTCAGGGACAGGTTTCACACCTAAATTCAGCAAGGTGGAGGCTGAGGATGTTGGAGTTTATTGCTGTGAACAGGGTCTGCAAGGTCCTCA
IGKV2-I3	90692433	IGKV2-3*01ᶜ, VK2.33ᵇ	IGKV2-I3	IGKV2D-28*01	94.04	GATATCGTGATGACCCAGACTCCACTCTCGCTGCCCGTCACCCTTGGAGAGCCAGCCTCCATCTCCTGCAGGTCTAGTCAGAGCCTTCTGAGTAGTAATGGATACAACTATTTGAATTGGTACCTGCAGAAGCCAGGCCAGTCTCCACAGCTCCTGATCTATTATGGTTCTAATCGGGCCTCCGGGGTCCCCGACAGGTTCAGTGGCAGTGGGTCAGGCACAGATTTTACACTGAAAATCAGCAGGGTGGAGGCTGAGGACGTAGGGGTTTATTACTGCATGCAAGCTCTACAAACTCCTCC
IGKV2-IS1	61969847	IGKV2S1*01ᶜ, mIGKV2uᵃ, mIGKV2vᵃ	IGKV2-IS1	IGKV2D-18*01	84.21	GATACTGTGATGACCCAGACTCCACTCTCCCTGCCTGTCACTGGGCCAGCCTCCATCTCCTGCAGGTCTAGTCAGAGCCTCCCATATGGTAATGGAGTTAACTATTTGAATTGGTACCTGCAGAAACCAGACCAGCCTCCACAGCTCTTGATCTACTTGGGTTCCAGTCGTTTTCCTGGAGTCCCAGACAGGTTCACTGTCAGTAGGTCAGACACAGATTTCACACTGCAAATCAGCAGGGTGAAGGCTGAGGATGTCGGGGTTTATTACTGCGTGCAATGTCTACAACTTCCTCA
IGKV2-IS10	61969857	IGKV2S10*01ᶜ, mIGKV2mᵃ	IGKV2-IS10	IGKV2D-28*01	91.32	GATATTGTGATGACCCAGACTCCACTCTCCCTGCCCATCACCCCTGGAGAGCCGGCCTCCATCTCCTGCAGGTCTAGTCAGAGCCTCCTGCATAGTAATGGAAACACCTATTTGCACTGGTACCTGCAGAAGCCAGGCCAGTCTCCGCAGCTCCTGATTTATGGGGGTTCCAACAGAGCCTCTGGAGTCCCAGACAGGTTCAGTGGCAGTGGGTCAGGCACTGATTTCACACTGAAAATCAGCAAGGTGGAGGCTGAGGATGTTGGGGTTTATTACTGCGTGCAAGCTATAGCGTTTCCTCC
IGKV2-IS11	61969858	IGKV2S11*01ᶜ	IGKV2-IS11	IGKV2D-28*01	90.85	GATATTGTGATGACCCAGACTCCACTCTCCCTGCCCATCACCCCTGGAGAGCCGGCCTCCATCTCCTGCAGGTCTAGTCAGAGCCTCCTGCATAGTAATGGAAACACCTATTTGCACTGGTACCTGCAGAAGCCAGGCCAGTCTCCGCAGCTCCTGATTTATGGGGGTTCCAACAGAGCCTCTGGAGTCCCAGACAGGTTCAGTGGCAGTGGGTCAGGCACTGATTTCACACTGAAAATCAGCAAGGTGGAGGCGGAGGATGTTGGGGTTTATTACTGCGTGCATGCTATAGCGTTTCCTCC
IGKV2-IS12	61969859	IGKV2S12*01ᶜ, mIGKV2kᵃ	IGKV2-IS12	IGKV2D-28*01	91.23	GATATTGTGATGACCCAGACTCCACTCTCCCTGCCAGTCACCCCTGGAGAGCCGGCCTCCATCTCCTGCAGGTCTAGTCAGAGCCTCCTGCATACTGATGGATATACCTATTTGGATTGGTACCTGCAGAAGCCAGGCCAGTCTCCGCAGCTCCTGATTTATGGGGGTTCCAACAGAGCCTCTGGAGTCCCAGACAGGTTCAGTGGCAGTGGGTCAGGCACTGATTTCACACTGAAAATCAGCAAGGTGGAGGCGGAGGATGTTGGGGTTTATTACTGCATGCAACATAAAGCGCTTCCTCC
IGKV2-IS13	61969860	IGKV2S13*01ᶜ, mIGKV2iᵃ, mIGKV2jᵃ	IGKV2-IS13	IGKV2D-28*01	91.58	GATATTGTGATGACCCAGACTCCACTCTCCCTGCCCGTCACCCCTGGAGAGCCGGCCTCCATCTCCTGCAGGTCTAGTCAGAGCCTCCTGCATACTGATGGATATACCTATTTGGATTGGTACCTGCAGAAGCCAGGCCAGTCTCCGCAGCTCCTGATTTATGGGGGTTCCAACAGAGCCTCTGGAGTCCCAGACAGGTTCAGTGGCAGTGGGTCAGGCACTGATTTCACACTGAAAATCAGCAAGGTGGAGGCGGAGGATGTTGGGGTTTATTACTGCATGCAACATAAAGCGCTTCCTCC
IGKV2-IS14	61969862	IGKV2S14*01ᶜ, mIGKV2hᵃ	IGKV2-IS14	IGKV2-40*01	94.44	GATATTGTGATGACCCAGACTCCACTCTCCCTGCCCGTCACCCCTGGAGAGCCGGCCTCCATCTCCCGCAGGTCTAGTCAGAGCCTCTTGGATAGTGAAGATGGAAACACCTATTTGGATTGGTACCTGCAGAAGCCGGGCCAGTCTCCACAGCCCTTGATTTATGAGGTTTCCAACCGGGCCTCTGGAGTCCCAGACAGGTTCAGTGGCAGTGGGTCAGACACTGATTTCACACTGAAAATCAGCAGAGTGGAGGCTGAGGATGTTGGGGTTTATTACTGCATGCAATATACACACATTCCTCC
IGKV2-IS15*03	61969863	IGKV2S15*03ᶜ, mIGKV2nᵃ	IGKV2-IS15*03	IGKV2-29*01	99.67	GATATTGTGATGACCCAGACTCCACTCTCTCTGTCCGTCACCCCTGGACAGCCGGCCTCCATCTCCTGCAAGTCTAGTCAGAGCCTCCTGCATAGTGATGGAAAGACCTATTTGTATTGGTACCTGCAGAAGCCAGGCCAGTCTCCACAGCTCCTGATCTATGAAGTTTCCAGCCGGTTCTCTGGAGTGCCAGATAGGTTCAGTGGCAGCGGGTCAGGGACAGATTTCACACTGAAAATCAGCCGGGTGGAGGCTGAGGATGTTGGGGTTTATTACTGTATGCAAGGTATACACCTTCCTCC
IGKV2-IS16	61969864	IGKV2S16*01ᶜ, mIGKV2fᵃ	IGKV2-IS16	IGKV2-40*01	94.06	GATATTGTGATGACCCAGACTCCACTCTCCCTGCCTGTCACCCCTGGAGAGCCGGCCTCCATCTCCTGCAGGTCTAGTCAGAGCCTCTTGGATAGTGAAGATGGAAACACCTATTTGGATAGGTACCTGCAGAAGCCGGGCCAGTCTCCACAGCTCTTGATTTATGAGGTTTCCAACCGGGCCTCTGGAGTCCCAGACAGGTTCAGTGGCAGTGGGTCAGACACTGATTTCACACTGAAAATCAGCAGAGTGGAGGCTGAGGATGTTGGGGTTTATTACTGCATGCAAGGTATAGAGTATCCTCC
IGKV2-IS17	61969865	IGKV2S17*01ᶜ, mIGKV2eᵃ	IGKV2-IS17	IGKV2-40*01	94.39	GATATTGTGATGACCCAGACTCCGCTCTCCCTGCCCGTCACCCCTGGAGAGCCGGCCTCCATCTCCTGCAGGTCTAGTCAGAGCCTCTTGGATAGTGAGGATGGAAACACCTATTTGGATTGGTACCTGCAGAAGCCAGGCCAGTCTCCACAGCTCTTGATTTATGAGGTTTCCAACCGGGCCTCTGGAGTCCCAGACAGGTTCAGTGGCAGTGGGTCAGACACTGATTTCACACTGAAAATCAGCAGAGTGGAGGCTGAGGATGTTGGGGTTTATTACTGCATGCAAGCTCTAGAGTTTCCTCC
IGKV2-IS18	61969866	IGKV2S18*01ᶜ, mIGKV2bᵃ, mIGKV2cᵃ, mIGKV2dᵃ	IGKV2-IS18	IGKV2/OR22-4*01	91.1	GATATTGTGATGATCCAGACTCCACTCTCCCTGCCCGTCACCCTTGGAGAGCCGGCCTCCATCTCCTGCAGGTCCAGTCAGAGCCTTGTATACAGTGATGGAAAAACCTATTTGTATTGGTACCTGCAGAAGCCAGGCCAGTCTCCACAGCTCCTGATGTATTTGGTTTCCAAACGGGCCTCTGGAGTCCCAGACAAGTTCAGTGGCAGTGGGTCAGGCACTGATTTCACACTGAAAATCAGCAGGGTGGAGGCTGAGGATGTTGGGGTTTATTACTGCATGCAAGCTCTACGGTCTCCTTC
IGKV2-IS19	61969868	IGKV2S19*01ᶜ, mIGKV2aᵃ	IGKV2-IS19	IGKV2/OR22-4*01	91.44	GATATTGTGATGATCCAGACTCCACTCTCCCTGCCCGTCACCCTTGGAGAGCCAGCCTCCATCTCCTGCAGGTCCAGTCAGAGCCTTGTATACAGTGATGGAAAAACCTATTTGTATTGGTACCTGCAGAAGCCAGGCCAGTCTCCACAGCTCCTGATGTATTTGGTTTCCAAACGGGCCTCTGGAGTCCCAGACAAGTTCAGTGGCAGTGGGTCAGGCACTGATTTCACACTGAAAATCAGCAGGGTGGAGGCTGAGGATGTTGGGGTTTATTACTGCATGCAAGCTCTACGGTCTCCTTC
IGKV2-IS2	61969848	IGKV2S2*01ᶜ, mIGKV2tᵃ	IGKV2-IS2	IGKV2-40*01	92.36	GATATTGTGATGACCCAGACTCCACTCTCGCTGCCCGTCACCCCTGGAGAGCCGGCCTCCATCTCCTGCAGGTCTAGTCAGAGCCTTCTGCATAGTAATGGAAACACCTATTTGGATTGGTACCTGCAGAAGCCAGGCCAGTCTCCACGGCTCCTGATCTATAAAGTTACCAATCGGGAATCTGGGGTCCCAGACAGGTTCAGTGGCAGTGGGTCAGGCACAGATTTCACACTGAAAATCAGCAGGGTGGAGCCTGAGGATGTTGGTGTTTATTACTGCATGCAAAGTACAAAAGATCCCC
IGKV2-IS20	61969869	IGKV2S20*01ᶜ, mIGKV2gᵃ	IGKV2-IS20	IGKV2-40*01	94.39	GATATTGTGATGACCCAGACTCCACTCTCCCTGCCAGTCACCCCTGGAGAGCCGGCCTCCATCTCCTGCAGGTCTAGTCAGAGCCTCTTGGATAGTGAGGATGGAAACACCTATTTGGAATGGTACCTGCAGAAGCCAGGCCAGTCTCCACAGCCCTTGATTTATGAGGTTTCCAACCGGGCCTCTGGAGTCCCAGACAGGTTCAGTGGCAGTGGGTCAGACACTGATTTCACACTGAAAATCAGCAGAGTGGAGGCTGAGGATGTTGGGGTTTATTACTGCATGCAAGGTATAGAGTATCCTCC
IGKV2-IS3	61969849	IGKV2S3*01ᶜ, VK2.62ᵇ, mIGKV2sᵃ	IGKV2-IS3	IGKV2D-29*02	91.7	GATATTGTGATGACCCAGACTCCACTCTCGCTGCCCGTCACCCCTGGAGAGCCGGCCTCCATCTCCTGCAGGTCTAGTCAAAGCCTTCTGCATAGTAATGGAAACACCTATTTGCATTGGTACCTGCAGAAGCCAGGCCAGTCTCCACGGCTCCTGATCTATAAAGTTACCAATCGGGAATCTGGGGTCCCAGACAGGTTCAGTGGCAGTGGGTCAGGCACAGATTTCACACTGAAAATCAGCAGGGTGGAGCCTGAGGATGTTGGTGTTTATTACTGCATGCAAAGTACAAAAGATCCCC
IGKV2-IS4	61969851	IGKV2S4*01ᶜ, mIGKV2qᵃ	IGKV2-IS4	IGKV2-30*02	94.26	GATGTTGTGATGACTCAGTCTCCACTCTCCCTGCCCATCACCCCTGGACAGCCGGCCTCCATCTCCTGCAGGTCTAGTCAGAGCCTTGTACACAGTGATGGAAACACCTACTTGAGTTGGTATCAGCAGAAGCCAGGCCAACCTCCAAGGCTCCTGATTTATAAGGTTTCTAACCGGTACTCTGGGGTCCCAGACAGATTCAGCGGCAGTGGGGCAGGGACAGATTTCACACTGAAAATCAGCAGAGTGGAGGCTGAGGATGTTGGGGTTTATTACTGCGGGCAAGGTACACACTGCCTCC
IGKV2-IS5	61969852	IGKV2S5*01ᶜ, mIGKV2rᵃ	IGKV2-IS5	IGKV2-30*02	93.52	GATGTTGCGATGACTCAGTCTCCACTCTCCCTGCCCGTCACCCCTGGACAGCCGGCCTCCATCTCCTGCAGGTCTAGTCAGAGCCTCCTGCATAGTAATGGAAACACCTACTTGAGTTGGTTTCAGCAGAAGCCCGGTCAGTCTCCAAGGCGCCTCATTTATAAGGTTTCTAATCGGGACTCTGGGGTCCCAGACAGATTCAGCGGCAGTGGGGCAGGGACAGATTTCACACTGAAAATCAGCAGGGTGGAGGCTGAGGATGTCGGGGTTTATTACTGCATGGAAGGTACACATCATCCTCG
IGKV2-IS8	61969855	IGKV2S8*01ᶜ, mIGKV2pᵃ	IGKV2-IS8	IGKV2-30*02	95.24	GATGTTGTGATGACTCAGTCTCCACTCTCCCTGCCCGTCACCCCTGGACAGCCGGCCTCCATCTCCTGCAGGTCTAGTCAAAGCCTTGTACACAGTGATGGGAAAACCTACTTGAATTGGTTACAGCAGAAGCCAGGCCAACCTCCAAGGCGCCTAATTTATCAGGTTTCTAACCGGGACTCTGGGGTCCCAGACAGATTCAGCGGCAGTGGGGCAGGGACAGATTTCACACTGAAAATCAGCAGAGTGGAGGCTGAGGATGTTGGGGTTTATTACTGCGGGCAAGGTACACACGTCCTCC
IGKV2-IS9	61969856	IGKV2S9*01ᶜ, mIGKV2oᵃ	IGKV2-IS9	IGKV2-30*02	95.27	GATGTTGTAATGACTCAGTCTCCACTCTCCCTGCCCGTCACCCCTGGACAGCCGGCCTCCATCTCCTGCAGGTCTAGTCAAAGCCTTGTACACAGTGATGGGAAAACCTACTTGAATTGGTTACAGCAGAAGCCAGGCCAACCTCCAAGGCGCCTAATTTATCAGGTTTCTAACCGGGACTCTGGGGTCCCAGACAGATTCAGCGGCAGTGGGGCAGGGACAGATTTCACACTGAAAATCAGCAGAGTGGAGGCTGAGGATGTTGGGGTTTATTACTGCGTGCAAGGTACACACTGCCTCC
IGKV3-I1	90692433	IGKV3-1*01ᶜ, VK3.30ᵇ	IGKV3-I1	IGKV3-20*01	95.73	CAAGTTATATTGACTCAGTCTCCAGCCACCCTGTCTTTGTCTCCAGGGGAAAGAGCCACCCTCTCCTGCAGGGCCAGTCAGAGTGTCAGCAGCAGCTTAGCCTGGTACCAGCAGAAACCTGGGCAGGCTCCCAGGCTCCTCATCTATGGTGCATCCAGCAGGGCCACTGGCATCCCAGACAGGTTCAGTGGCAGTGGGTCTGGGACAGAGTTCACTCTCACCATCAGCAGCCTGGAGCCTGAAGATTTTGCAGTGTATTACTGTCAGAAGTATAGTAGCTCCCCTCC
IGKV3-I2	90692433	IGKV3-2*01ᶜ, VK3.25ᵇ	IGKV3-I2	IGKV3D-15*01	96.5	GAAATAGTGATGACGCAGTCTCCAGCCACCCTGTCTTTGTCTCCAGGGGAAAGAGCCACCCTCTCCTGCAGGGCCAGTCAGAGTGTCAGCAGCAGCTTAGCCTGGTACCAGCAGAAACCTGGGCAGGCTCCCAGGCTCCTCATCTATGGTGCATCCAGCAGGGCCACTGGCATCCCAGACAGGTTCAGTGGCAGTGGGTCTGGGACAGAGTTCACTCTCACCATCAGCAGCCTGGAGCCTGAAGATTTTGCAGTTTATTATTGTCAGCAGTATAGTAACTGGCCTCA
IGKV3-I3	90692433	IGKV3-3*01ᶜ, VK3.23ᵇ	IGKV3-I3	IGKV3D-15*01	90.94	GAAATTGTAATGACGCAGTCTCCAGCCACCCTGTCTTTGTCTCCAGGGGAAACAGCCACCCTCTCCTGCAGGGCCAGTGAGAGTGTTGGCAGCTACTTAGCCTGGTACCAGCAGAAACCTGGGCAGGCTCCCAAGCTCCTTGTCCATAGTGCATACTTCAGGGCCACTGGCATCCCAGACAGGTTCAGTGGCAGCGGGTCTAGGACAGAGTTCACTCTCACCATTAGCAGCCTGGAGCCTGAAGATGTTGGAGTTTATCACTGTCAGCAGTATAATGACTTGCTTCC
IGKV3-I5	90692433	IGKV3-5*01ᶜ, VK3.14ᵇ	IGKV3-I5	IGKV3-11*01	95.13	GAAATTGTGATGACACAATCTCCAGCCACCTTGTCTTTGTCTCCAGGGGAAACAGCCACCATCTCCTGCAGGACCAGTCAGAGTGTTAGCAGCTACTTAGCCTGGTACCAGCAGAAACCTGGGCAGGCTCCCAGGCTCCTCATCTATGGTGCATCCAGCAGGGCCACTGGCATCCCAGACAGGTTCAGTGGCAGCGGGTCTGGGACAGACTTCACTCTCACCATCAGCAGCCTGGAGCCTGAAGATTTTGCAGTTTATTACTGTCAGGAGACTAGTAACTTATCTCC
IGKV3-I7	90692433	IGKV3-7*01ᶜ	IGKV3-I7	IGKV3-15*01	95.19	GAAATAGTGATGACGCAGTCTCCAGCCACCCTGTCTCTGTCTCCAGGGGAAAGAGCCACCCTCTCCTGCAGGGCCAGTCAGAGTGTCAGTAGCAGCTTAGCCTGGTACCAGCAGAAACCTGGGCAGGCTCCCAGGCTCCTCATCTATGGTGCATCCAGCAGGGTCACTGGTATCCCAGACAGGTTCAGTGGCAGCGGGTCTGGGACAGACTTCACTCTCACCATCAGCAGCCTGGAGCCTGAAGATGTTGCAGTTTATTACTGTCAGCAG
IGKV3-I9	90692433	IGKV3-9*01ᶜ, VK3.3ᵇ, IGKV3-9*01ᶜ	IGKV3-I9	IGKV3-NL1*01	93.7	CAAGTTATATTGACACAGTCTCCAGCCACCCTGTCTTTGTCTCCAGGGGAAAGAGCCACTCTCTCCTGCAGGGCCAGTCAGAGTGTTAGCAGCTACTTAGCCTGGTACCAGCAGAAACCTGGGCAGGCTCCCAGGCTCCTCATCCACAGTGCGTCCAGCAGGGCCACTGGCATCCCAGACAGGTTCAGTGGCAGCGGGTCTGGGACAGAGTTCACCCTCACCATCAGCAGCCTGGAGCCTGAAGATGTTGGAGTTTATCACTGCTATCAGTATTACAGCGGGTACCC
IGKV3-IS1	61969871	IGKV3S1*01ᶜ, mIGKV3kᵃ	IGKV3-IS1	IGKV3D-15*01	91.3	GAAATTGTAATGACGCAGTCTCCAGCCACCCTGTCTTTGTCTCCAGGGGAAACAGCCACCCTCTCCTGCAGGGCCAGTGAGAGTGTTGGCAGCTACTTAGCCTGGTACCAGCAGAAACCTGGGCAGGCTCCCAAGCTCCTCGTCCATAGTGCATACTTCAGGGCCACTGGCATCCCAGACAGGTTCAGTGGCAGCGGGTCTAGGACAGAGTTCACTCTCACCATTAGCAGCCTGGAGCCTGAAGATGTTGGAGTTTATCACTGTCAGCAGTATAATGACTTGCTTCC
IGKV3-IS10	61969880	IGKV3S10*01ᶜ, mIGKV3aᵃ, mIGKV3bᵃ, mIGKV3cᵃ	IGKV3-IS10	IGKV3-11*01	94.44	GAAATTGTAATGACGCAGTCTCCAGCCACCCTGTCTTTGTCTCCAAGAGAAAGAGCCACCCTCTCCTGCAGGGCCAGTCAGAGTGTCAGCAGCAACTTAGCCTGGTACCAGCAGAAACCTGGGCAGGCTCCCAGGCTCCTCATCTATTATGCATCCAACAGGGCCACTGGTATCCCAGACAGGTTCAGTGGCAGTGGGTCTGGGACAGACTTCACTCTCACCATCAGCAGCCTGGAGCCTGAAGATGTTGGAGTTTATTACTGTCAGCAGGAGAGTAACTGGTCTCA
IGKV3-IS11	61969881	IGKV3S11*01ᶜ	IGKV3-IS11	IGKV3-11*01	94.95	CAAGTTATATTGACTCAGTCTCCAGCCACCCTGTCTTTGTCTCCAGGGGAAAGAGCCACCCTCTCCTGCAGGGCCAGTCAGAGTGTTGGCAGCAACTTAGCCTGGTACCAGCAGAAACCTGGGCAGGCCCCCAGGCTCCTCATCTATGGTGCATCCAGCAGGGCCACTGGCATCCCAGACAGGTTCAGTGGCAGCGGGTCTGGGACAGACTTCACTCTCACCATCAGCAGCCTGGAGCCTGAAGATGTTGCAGTTTATTACTGTCTGCAGCGTAGTAACTGGCCTCA
IGKV3-IS2	61969872	IGKV3S2*01ᶜ, mIGKV3jᵃ	IGKV3-IS2	IGKV3D-15*01	94.76	GAAATAGTGATGACGCAGTCTCCAGCCACCCTGTCTCTGTCTCCAGGGGAAAGAGCCACCCTCTCCTGCAGGGCCAGTCAGAGTGTCAGTAGCAGCTTAGCCTGGTACCAGCAGAAACCTGGGCAGGCTCCCAGGCTCCTCATCTATGGTGCATCCAGCAGGGCCACTGGCATCCCAGACAGGTTCAGTGGCAGCGGGTCTGGGACAGAGTTCACTCTCACCATCAGCAGCCTGGAGCCTGAAGATGTTGCAGTTTATTACTGTCTGCAGCGTAGTAACTGGCCTCA
IGKV3-IS3	61969873	IGKV3S3*01ᶜ, mIGKV3iᵃ	IGKV3-IS3	IGKV3-NL5*01	95.1	GAAATAGTGATGACGCAGTCTCCAGCCACCCTGTCTTTGTCTCCAGGGGAAAGAGCCACCCTCTCCTGCAGGGCCAGTCAGAGTGTTGGCAGCAGCTTAGCCTGGTACCAGCAGAAACCTGGGCAGGCTCCCAGGCTCCTCATCTATGGTGCATCCAGCAGGGCCACTGGCATCCCAGACAGGTTCAGTGGCAGCGGGTCTGGGACAGACTTCACTCTCACCATCAGCAGCCTGGAGCCTGAAGATGTTGCAGTTTATTACTGTCTGCAGCGTAGTAACTGGCCTCA
IGKV3-IS4	61969874	IGKV3S4*01ᶜ, mIGKV3hᵃ	IGKV3-IS4	IGKV3-NL5*01	94.14	GAAATAGTGATGACGCAGTCTCCAGCCACCCTGTCTTTGTCTCCAGGGGAAAGAGCCACCCTCTCCTGCAGGGCCAGTCAGAGTGTCAGCAGCAGGTTAGCCTGGTACCAGCAGAAACCTGGGCAAGCTCCCAGGCTCCTCATCTATGATGCATCCAGCAGGGTCACTGGTATCCCAGACAGGTTCAGTGGCAGCGGGTCTGGGACAGACTTCACTCTCACCATCAGCAGCCTGGAGCCTGAAGATGTTGCAGTTTATTTCTGTCAGCAGGAGAGTAACTGGTCTCA
IGKV3-IS5	61969875	IGKV3S5*01ᶜ, mIGKV3gᵃ	IGKV3-IS5	IGKV3-15*01	94.44	GAAATAGTGATGACGCAGTCTCCAGCCACCCTGTCTTTGTCTCCAGGGGAAAGAGCCACCCTCTCCTGCAGGGCCAGTCAGAGTGTCAGCAGCAGGTTAGCCTGGTACAAGCAGAAACCTGGGCAGGCTCCCAGGCTCCTCATCTATGATGCATCCAGCAGGGCCACTGGTATCCCAGACAGGTTCAGTGGCAGCGGGTCTGGGACAGAGTTCACTCTCACCATCAGCAGCCTGGAGCCTGAAGATGTTGCAGTTTATTTATGTCAGCAGGAGAGTAACTGGTCTCA
IGKV3-IS6	61969876	IGKV3S6*01ᶜ, mIGKV3fᵃ	IGKV3-IS6	IGKV3D-15*01	94.81	GAAATAGTGATGACGCAGTCTCCAGCCACCCTGTCTTTGTCTCCAGGGGAAAGAGCCACCCTCTCCTGCAGGGCCAGTCAGAGTGTCAGCAGCAGGTTAGCCTGGTACCAGCAGAAACCTGGGCAAGCTCCCAGGCTCCTCATCTATGATGCATCCAGCAGGGCCACTGGCATCCCAGACAGGTTCAGTGGCAGCGGGTCTGGGACAGAGTTCACTCTCACCATCAGCAGCCTGGAGCCTGAAGATGTTGCAGTTTATTTCTGTCAGCAGGAGAGTAACTGGTCTCA
IGKV3-IS7	61969877	IGKV3S7*01ᶜ, mIGKV3eᵃ	IGKV3-IS7	IGKV3D-15*01	96.15	GAAATAGTGATGACGCAGTCTCCAGCCACCCTGTCTTTGTCTCCAGGAGAAAGAGCCACCCTCTCCTGCAGGGCCAGTCAGAGTGTCAGCAGCAGCTTAGCCTGGTACCAGCAGAAACCTGGGCAGGCTCCCAGGCTCCTCATCTATGGTGCATCCAGCAGGGCCACTGGCATCCCAGACAGGTTCAGTGGCAGTGGGTCTGGGACAGAGTTCACTCTCACCATCAGCAGCCTGGAGCCTGAAGATTTTGCAGTTTATTATTGTCAGCAGTATAGTAACTGGCCTCA
IGKV3-IS8	61969878	IGKV3S8*01ᶜ, mIGKV3aᵃ, mIGKV3bᵃ, mIGKV3cᵃ	IGKV3-IS8	IGKV3-11*01	94.44	GAAATTGTAATGACGCAGTCTCCAGCCACCCTGTCTTTGTCTCCAAGAGAAAGAGCCACCCTCTCCTGCAGGGCCAGTCAGAGTGTCAGCAGCAACTTAGCCTGGTACCAGCAGAAACCTGGGCAGGCTCCCAGGCTCCTCATCTATTATGCATCCAACAGGGCCACTGGTATCCCAGACAGGTTCAGTGGCAGTGGGTCTGGGACAGACTTCACTCTCACCATCAGCAGCCTGGAGCCTGAAGATGTTGGAGTTTATTACTGTCAGCAGGAGAGTAACTGGCCTCA
IGKV3-IS9	61969879	IGKV3S9*01ᶜ, mIGKV3dᵃ	IGKV3-IS9	IGKV3D-15*01	95.8	GAAATTGTGATGACGCAGTCTCCAGCCACCCTGTCTTTGTCTCCAGGAGAAAGAGCCACCCTCTCCTGCAGGGCCAGTCAGAGTGTTAGCAGCTACGTAGCCTGGTACCAGCAGAAACCTGGGCAGGCTCCCAGGCTCCTCATCTATGGTGCATCCAGCAGGGCCACTGGCATCCCAGACAGGTTCAGTGGCAGTGGGTCTGGGACAGAGTTCACTCTCACCATCAGCAGCCTGGAGCCTGAAGATTTTGCAGTTTATTATTGTCAGCAGTATAGTAACTGGCCTCA
IGKV4-I3	90692433	IGKV4-3*01ᶜ, VK4.1ᵇ	IGKV4-I3	IGKV4-1*01	95.07	GACATTGTGATGACCCAGTCTCCAGACTCCCTGGCTGTGTCTCTGGGAGAGAGGGTCACCATCAACTGCAAGTCCAGCCAGAGTCTTTTATACAGCTCCAACAATAAGAACTACTTAGCCTGGTACCAGCAGAAACCAGGACAGGCTCCTAAGCTGCTCATTTACTGGGCATCTACCCGGGAATCCGGGGTCCCTAACCGATTCAGTGGCAGTGGATCTGGGTCAGATTTCACTCTCACCATCAGTGGCCTGCAGGCTGAAGATGTGGCAGTGTATTACTGTCAGCAGTATTATAGCACTCCTCT
IGKV5-I1	90692433	IGKV5-1*01ᶜ, VK5.4ᵇ	IGKV5-I1	IGKV5-2*01	92.68	GAAACGATACTCACACAGTCTGCGGCATTCGTGTCAGCGACTCCAGGAGACAAAGTCACCATCTCCTGCAGAGCTGGCCAAGACATTGATGATGACATGAACTGGTACCAACAGGAACCAGGAGAAGCTCCTAAACTCATTATTAAAGATGCTACTACTCTCGTTTCTGGAATCCCACCTCGATTCAGTGGCAGCGGGTATGGAACAGATTTTACTCTCACAATTAATAATGTAGAATCTGAGGATGCTGCATATTACTTCTGTCTACAACATGATAATTTCCCTCT
IGKV5-I2	90692433	IGKV5-2*01ᶜ, VK5.2ᵇ	IGKV5-I2	IGKV5-2*01	89.02	GAAATGATACTCACACAGTCTCCGGCATTTGTGTCAGCGACTCCAGGAGACAAAGTCACCATCTCCTGCAGAGCTGGCCAAGACATTGATGATGATATGAACTGGTATCAACAGGAACCAGGAGAAGCTCCTAAACTTATTATTAAAGATGCTACTACTCTCGTTTCTGGCATCCCACCTCAATTCAGTGGCAGTGGGTATGGGATAGATTTTACCCTGACAATTAATAGCATGAAATCTGAGGATACTGCATATTACTTCTGCCAACAGAGGGATAATACACCTCT
IGKV6-I1	90692433	IGKV6-1*01ᶜ, VK6.31ᵇ	IGKV6-I1	IGKV6D-21*01	96.17	GAAATTGTGCTGACTCAGTCTCCAGCCTTTCGGTCTGTGACTCTAAAGGAGAAAGTCACCATCACCTGCCAGGCCAGTCAGAGCATTGGTAGTAGCTTACACTGGTACCAGCAGAAACCGGATCAGTCTCCAAAGCTCCTCATCAAGTATGCTTCCCAGTCCATCTCAGGGGTCCCCTCAAGGTTCAGTGGCAGTGGATCTGGGACAGATTTCACCCTCACTATCAATAGCCTGGAAGCTGAAGATGCTGCGACGTATTACTGTCAGCAGAGTAGTAGTTTCCCTCA
IGKV6-I2	90692433	IGKV6-2*01ᶜ, VK6.28ᵇ	IGKV6-I2	IGKV6D-41*01	95.76	GATATTGTGATGACTCAGTCTCCAGCCTTCGTCTCTGTGACTCCAGGGGAGAAAGTCACCATCACCTGCCAGGCCAGTGAGGGCATTAGCAACTACTTACACTGGTACCAGCAGAAACCAGATCAAGCCCCAAAGCTCTTCATCCAGTATGCTTCCCAGTCCATCTCAGGGGTCCCCTCGAGGTTCACTGGCAGCGGATCTGGGACAGATTTCACTTTTACCATCAGTAGCCTGGAAGTTGAAGATGCTGCAACATATTACTGTCAGCAGGGCAATAAGCACCCTCA
IGKV7-I1	90692433	IGKV7-1*01ᶜ, VK7.5ᵇ	IGKV7-I1	IGKV7-3*01	96.3	GACATTGTGCTGACCCAGTCTCCAGCCTCTTTGGCCGTGTCTCCAGGGCAGAGGGCCACCATCACCTGCAGAGCCAGTGAGACTGTCAGTTTCTTTGGAATAAACCTCATTCACTGGTATCAGCAGAAACCAGGACAACCTCCTAAACTCCTGATTTACCAAGCATCCAATAAAGACACTGGGGTCCCAGCCAGGTTCAGCGGCAGTGGGTCTGGGACCGATTTCACCCTCACAATTAATCCTGTGGAAGCTGACGATGCTGCAGATTATTACTGTCTGCAGAGTAAGAATTCTCCTCC
IGKJ1-I1	90692433	IGKJ1*01ᶜ	IGKJ1-I1	IGKJ1*01	100	GTGGACGTTCGGCCAAGGGACCAAGGTGGAAATCAAAC
IGKJ2-I2	90692433	IGKJ2*01ᶜ	IGKJ2-I2	IGKJ2*03	94.87	TGTACAGTTTTGGCCAGGGGACCAAAGTGGAGATCAAAC
IGKJ3-I3	90692433	IGKJ3*01ᶜ	IGKJ3-I3	IGKJ3*01	94.74	ATTCACTTTCGGCCCCGGGACCAAACTGGATATCAAAC
IGKJ4-I4	90692433	IGKJ4*01ᶜ	IGKJ4-I4	IGKJ4*01	100	GCTCACTTTCGGCGGAGGGACCAAGGTGGAGATCAAAC
IGKJ5-I5	90692433	IGKJ5*01ᶜ	IGKJ5-I5	IGKJ5*01	100	GATCACCTTCGGCCAAGGGACACGACTGGAGATTAAAC
